# Supplementary material for: Smad3 Promotes Cancer‐Associated Fibroblasts Generation via Macrophage–Myofibroblast Transition
Source: Adv Sci (Weinh). 2021 Nov 17;9(1):2101235. doi: 10.1002/advs.202101235 (PMC8728853; doi:10.1002/advs.202101235)
Supplement: Supplementary file 2 — Supplemental File 1 [file ADVS-9-2101235-s001.xlsx]

## Sheet: Supplementary File 1 TAM-CAF tr
Category	Term	Count	%	PValue	Genes	List Total	Pop Hits	Pop Total	Fold Enrichment	Bonferroni	Benjamini	FDR
GOTERM_BP_DIRECT	GO:0030199~collagen fibril organization	9	9	1.94e-11	TNXB, COL14A1, CYP1B1, LUM, COL3A1, COL1A2, COL1A1, ADAMTS2, DPT	94	39	18082	44.3912	1.49e-08	1.49e-08	2.97e-08
GOTERM_BP_DIRECT	GO:0007155~cell adhesion	9	9	0.00351363	WISP2, COL14A1, CYP1B1, CD34, SULF1, MFAP4, CHL1, DCHS1, DPT	94	485	18082	3.5696	0.933011	0.164909	5.23211
GOTERM_BP_DIRECT	GO:0042493~response to drug	8	8	0.00182611	LCN2, APOD, SNCA, AQP7, COL1A1, AQP1, GCLM, MMP2	94	339	18082	4.53951	0.754321	0.130966	2.75202
GOTERM_BP_DIRECT	GO:0006508~proteolysis	8	8	0.0303662	CPXM1, HTRA3, PRSS23, PCSK5, ADAMTS2, MMP2, DPEP1, ADAMTS5	94	582	18082	2.64415	1	0.522925	37.5502
GOTERM_BP_DIRECT	GO:0045766~positive regulation of angiogenesis	6	6	0.000401	CCL11, PTGIS, CYP1B1, CD34, HMOX1, AQP1	94	121	18082	9.5386	0.265259	0.0741649	0.610895
GOTERM_BP_DIRECT	GO:0007568~aging	6	6	0.00199514	APOD, COL3A1, SNCA, SERPING1, DCN, GCLM	94	173	18082	6.6715	0.784285	0.130152	3.00315
GOTERM_BP_DIRECT	GO:0008285~negative regulation of cell proliferation	6	6	0.0480616	WISP2, CYP1B1, HMOX1, DPT, SLIT3, NFIB	94	384	18082	3.00565	1	0.568556	52.8582
GOTERM_BP_DIRECT	GO:0042060~wound healing	5	5	0.00140459	FGF7, COL3A1, COL1A1, DCN, AQP1	94	94	18082	10.232	0.660228	0.126227	2.12312
GOTERM_BP_DIRECT	GO:0071356~cellular response to tumor necrosis factor	5	5	0.00249836	LCN2, CCL11, GM2564, FABP4, COL1A1	94	110	18082	8.74371	0.85356	0.147937	3.74718
GOTERM_BP_DIRECT	GO:0030198~extracellular matrix organization	5	5	0.00284309	FBLN1, TNXB, ELN, COL5A3, ABI3BP	94	114	18082	8.43692	0.887703	0.154816	4.25381
GOTERM_BP_DIRECT	GO:0001822~kidney development	5	5	0.00454788	FBN1, SULF1, DCN, PCSK5, DCHS1	94	130	18082	7.39853	0.969825	0.176742	6.72276
GOTERM_BP_DIRECT	GO:0006979~response to oxidative stress	5	5	0.00492999	HMOX1, GPX3, CYGB, GCLM, MMP2	94	133	18082	7.23164	0.977531	0.18108	7.26793
GOTERM_BP_DIRECT	GO:0001666~response to hypoxia	5	5	0.017289	PTGIS, HMOX1, CYGB, MMP2, SOD3	94	192	18082	5.00942	0.999998	0.427697	23.3769
GOTERM_BP_DIRECT	GO:0001525~angiogenesis	5	5	0.0348863	PTPRB, CYP1B1, HMOX1, ECSCR, MMP2	94	239	18082	4.0243	1	0.521481	41.8501
GOTERM_BP_DIRECT	GO:0007507~heart development	5	5	0.0457255	COL3A1, FBN1, BICC1, PCSK5, MMP2	94	261	18082	3.68509	1	0.575075	51.0607
GOTERM_BP_DIRECT	GO:0098869~cellular oxidant detoxification	4	4	1.31e-06	HBA-A1, HBA-A2, HBB-BS, HBB-BT	94	5	18082	153.889	0.00100355	0.000502	0.00199602
GOTERM_BP_DIRECT	GO:0048821~erythrocyte development	4	4	0.000352	HBA-A1, HBA-A2, HBB-BS, HBB-BT	94	27	18082	28.498	0.237071	0.0862488	0.536485
GOTERM_BP_DIRECT	GO:0048706~embryonic skeletal system development	4	4	0.0014974	HOXC9, SULF1, COL1A1, PCSK5	94	44	18082	17.4874	0.683637	0.120036	2.26192
GOTERM_BP_DIRECT	GO:0042542~response to hydrogen peroxide	4	4	0.00331241	HMOX1, COL1A1, AREG, MMP2	94	58	18082	13.2663	0.921774	0.166408	4.93951
GOTERM_BP_DIRECT	GO:0043588~skin development	4	4	0.00331241	COL3A1, COL1A1, ADAMTS2, TCF15	94	58	18082	13.2663	0.921774	0.166408	4.93951
GOTERM_BP_DIRECT	GO:0007566~embryo implantation	4	4	0.00364648	FBLN1, PTGIS, PCSK5, MMP2	94	60	18082	12.8241	0.93953	0.160837	5.42482
GOTERM_BP_DIRECT	GO:0008217~regulation of blood pressure	4	4	0.00400042	ACTA2, CD34, HMOX1, COL1A2	94	62	18082	12.4104	0.953971	0.165638	5.93647
GOTERM_BP_DIRECT	GO:0007160~cell-matrix adhesion	4	4	0.00758596	TNXB, CD34, COL3A1, COL5A3	94	78	18082	9.8647	0.997115	0.253539	10.9758
GOTERM_BP_DIRECT	GO:0071347~cellular response to interleukin-1	4	4	0.00813256	LCN2, CCL11, PTGIS, GM2564	94	80	18082	9.61809	0.99811	0.25817	11.7215
GOTERM_BP_DIRECT	GO:0030336~negative regulation of cell migration	4	4	0.0173592	CYP1B1, SULF1, DPYSL3, DPEP1	94	106	18082	7.25893	0.999999	0.41606	23.4604
GOTERM_BP_DIRECT	GO:0001501~skeletal system development	4	4	0.0177948	COL3A1, FBN1, COL1A2, COL1A1	94	107	18082	7.19109	0.999999	0.411609	23.9768
GOTERM_BP_DIRECT	GO:0071230~cellular response to amino acid stimulus	4	4	0.0336938	COL3A1, COL1A2, COL1A1, MMP2	94	137	18082	5.6164	1	0.528616	40.7434
GOTERM_BP_DIRECT	GO:0006631~fatty acid metabolic process	4	4	0.046565	TNXB, PTGIS, SNCA, FABP4	94	156	18082	4.93235	1	0.573294	51.7139
GOTERM_BP_DIRECT	GO:0043524~negative regulation of neuron apoptotic process	4	4	0.0495434	HMOX1, SNCA, GCLM, CHL1	94	160	18082	4.80904	1	0.571881	53.9662
GOTERM_BP_DIRECT	GO:0007156~homophilic cell adhesion via plasma membrane adhesion molecules	4	4	0.0518372	PCDHGB6, CHL1, DCHS1, PCDHB22	94	163	18082	4.72053	1	0.565815	55.6335
GOTERM_BP_DIRECT	GO:0030335~positive regulation of cell migration	4	4	0.0870671	CCL11, COL1A1, AQP1, MMP2	94	203	18082	3.79038	1	0.700666	75.1119
GOTERM_BP_DIRECT	GO:0003094~glomerular filtration	3	3	0.00092	CD34, SULF1, AQP1	94	9	18082	64.1206	0.506911	0.131869	1.3958
GOTERM_BP_DIRECT	GO:0015671~oxygen transport	3	3	0.00114644	HBB-BS, CYGB, HBB-BT	94	10	18082	57.7085	0.58562	0.136558	1.73611
GOTERM_BP_DIRECT	GO:0043206~extracellular fibril organization	3	3	0.00139652	TNXB, COL3A1, MFAP4	94	11	18082	52.4623	0.658114	0.142149	2.11105
GOTERM_BP_DIRECT	GO:0044344~cellular response to fibroblast growth factor stimulus	3	3	0.0103665	SNCA, COL1A1, GCLM	94	30	18082	19.2362	0.999666	0.304951	14.7087
GOTERM_BP_DIRECT	GO:0055072~iron ion homeostasis	3	3	0.0197176	LCN2, HMOX1, SLC40A1	94	42	18082	13.7401	1	0.432469	26.2176
GOTERM_BP_DIRECT	GO:0006879~cellular iron ion homeostasis	3	3	0.022448	LCN2, HMOX1, SLC40A1	94	45	18082	12.8241	1	0.451878	29.2936
GOTERM_BP_DIRECT	GO:0006749~glutathione metabolic process	3	3	0.0263155	GSTM1, GPX3, GCLM	94	49	18082	11.7772	1	0.483498	33.4461
GOTERM_BP_DIRECT	GO:0048705~skeletal system morphogenesis	3	3	0.0314981	COL1A1, MMP2, TCF15	94	54	18082	10.6868	1	0.514673	38.654
GOTERM_BP_DIRECT	GO:0070301~cellular response to hydrogen peroxide	3	3	0.0347847	LCN2, CYP1B1, AQP1	94	57	18082	10.1243	1	0.530125	41.7566
GOTERM_BP_DIRECT	GO:0009612~response to mechanical stimulus	3	3	0.0417346	COL3A1, DCN, MMP2	94	63	18082	9.16008	1	0.55891	47.8408
GOTERM_BP_DIRECT	GO:0050729~positive regulation of inflammatory response	3	3	0.0417346	CCL11, FABP4, IL33	94	63	18082	9.16008	1	0.55891	47.8408
GOTERM_BP_DIRECT	GO:0043154~negative regulation of cysteine-type endopeptidase activity involved in apoptotic process	3	3	0.0466323	SNCA, AQP1, DPEP1	94	67	18082	8.61321	1	0.565489	51.7658
GOTERM_BP_DIRECT	GO:0001568~blood vessel development	3	3	0.0517294	COL3A1, COL1A2, COL1A1	94	71	18082	8.12796	1	0.572519	55.5564
GOTERM_BP_DIRECT	GO:0016525~negative regulation of angiogenesis	3	3	0.0530337	ECSCR, SULF1, DCN	94	72	18082	8.01507	1	0.566989	56.4806
GOTERM_BP_DIRECT	GO:0007179~transforming growth factor beta receptor signaling pathway	3	3	0.057016	COL3A1, CLDN5, COL1A2	94	75	18082	7.69447	1	0.579807	59.1925
GOTERM_BP_DIRECT	GO:0043627~response to estrogen	3	3	0.057016	HMOX1, AQP1, MMP2	94	75	18082	7.69447	1	0.579807	59.1925
GOTERM_BP_DIRECT	GO:0030097~hemopoiesis	3	3	0.0724532	CD34, HBB-BS, HBB-BT	94	86	18082	6.71029	1	0.650144	68.2829
GOTERM_BP_DIRECT	GO:0071456~cellular response to hypoxia	3	3	0.0985523	PTGIS, HMOX1, AQP1	94	103	18082	5.60277	1	0.729172	79.4862
GOTERM_BP_DIRECT	GO:0044691~tooth eruption	2	2	0.0153513	COL1A1, ADAMTS5	94	3	18082	128.241	0.999993	0.40344	21.0375
GOTERM_BP_DIRECT	GO:0034395~regulation of transcription from RNA polymerase II promoter in response to iron	2	2	0.0153513	HMOX1, SLC40A1	94	3	18082	128.241	0.999993	0.40344	21.0375
GOTERM_BP_DIRECT	GO:0015793~glycerol transport	2	2	0.0204165	AQP7, AQP1	94	4	18082	96.1809	1	0.432089	27.0166
GOTERM_BP_DIRECT	GO:0014012~peripheral nervous system axon regeneration	2	2	0.0254558	APOD, MMP2	94	5	18082	76.9447	1	0.483204	32.5433
GOTERM_BP_DIRECT	GO:0010999~regulation of eIF2 alpha phosphorylation by heme	2	2	0.0254558	HBB-BS, HBB-BT	94	5	18082	76.9447	1	0.483204	32.5433
GOTERM_BP_DIRECT	GO:0070295~renal water absorption	2	2	0.0304695	AQP7, AQP1	94	6	18082	64.1206	1	0.513314	37.6517
GOTERM_BP_DIRECT	GO:0001957~intramembranous ossification	2	2	0.0304695	COL1A1, MMP2	94	6	18082	64.1206	1	0.513314	37.6517
GOTERM_BP_DIRECT	GO:0048251~elastic fiber assembly	2	2	0.0354577	TNXB, MFAP4	94	7	18082	54.9605	1	0.517913	42.3735
GOTERM_BP_DIRECT	GO:0031346~positive regulation of cell projection organization	2	2	0.0354577	LCN2, EFEMP1	94	7	18082	54.9605	1	0.517913	42.3735
GOTERM_BP_DIRECT	GO:0071280~cellular response to copper ion	2	2	0.0354577	SNCA, AQP1	94	7	18082	54.9605	1	0.517913	42.3735
GOTERM_BP_DIRECT	GO:0010642~negative regulation of platelet-derived growth factor receptor signaling pathway	2	2	0.0404205	APOD, SNCA	94	8	18082	48.0904	1	0.556255	46.738
GOTERM_BP_DIRECT	GO:0060346~bone trabecula formation	2	2	0.045358	COL1A1, MMP2	94	9	18082	42.747	1	0.580841	50.7721
GOTERM_BP_DIRECT	GO:0048048~embryonic eye morphogenesis	2	2	0.0502704	ALDH1A3, EFEMP1	94	10	18082	38.4723	1	0.569499	54.5009
GOTERM_BP_DIRECT	GO:0048846~axon extension involved in axon guidance	2	2	0.0502704	TPBGL, SLIT3	94	10	18082	38.4723	1	0.569499	54.5009
GOTERM_BP_DIRECT	GO:0043589~skin morphogenesis	2	2	0.0551578	COL1A2, COL1A1	94	11	18082	34.9749	1	0.57446	57.9474
GOTERM_BP_DIRECT	GO:0002281~macrophage activation involved in immune response	2	2	0.0551578	LBP, IL33	94	11	18082	34.9749	1	0.57446	57.9474
GOTERM_BP_DIRECT	GO:0035385~Roundabout signaling pathway	2	2	0.0600203	TPBGL, SLIT3	94	12	18082	32.0603	1	0.592177	61.133
GOTERM_BP_DIRECT	GO:0043129~surfactant homeostasis	2	2	0.064858	FGF7, ADGRF5	94	13	18082	29.5941	1	0.614687	64.0774
GOTERM_BP_DIRECT	GO:0042574~retinal metabolic process	2	2	0.064858	CYP1B1, ALDH1A3	94	13	18082	29.5941	1	0.614687	64.0774
GOTERM_BP_DIRECT	GO:0009992~cellular water homeostasis	2	2	0.064858	AQP7, AQP1	94	13	18082	29.5941	1	0.614687	64.0774
GOTERM_BP_DIRECT	GO:0045019~negative regulation of nitric oxide biosynthetic process	2	2	0.0744598	PTGIS, CD34	94	15	18082	25.6482	1	0.653953	69.3145
GOTERM_BP_DIRECT	GO:0071425~hematopoietic stem cell proliferation	2	2	0.0744598	PRG4, CD34	94	15	18082	25.6482	1	0.653953	69.3145
GOTERM_BP_DIRECT	GO:0071732~cellular response to nitric oxide	2	2	0.079224	AQP1, DPEP1	94	16	18082	24.0452	1	0.671131	71.6395
GOTERM_BP_DIRECT	GO:2000353~positive regulation of endothelial cell apoptotic process	2	2	0.079224	CD248, ECSCR	94	16	18082	24.0452	1	0.671131	71.6395
GOTERM_BP_DIRECT	GO:0006833~water transport	2	2	0.079224	AQP7, AQP1	94	16	18082	24.0452	1	0.671131	71.6395
GOTERM_BP_DIRECT	GO:0043032~positive regulation of macrophage activation	2	2	0.0886798	LBP, IL33	94	18	18082	21.3735	1	0.701434	75.7747
GOTERM_BP_DIRECT	GO:0070208~protein heterotrimerization	2	2	0.0933716	COL1A2, COL1A1	94	19	18082	20.2486	1	0.714835	77.6105
