# Supplementary material for: Smad3 Promotes Cancer‐Associated Fibroblasts Generation via Macrophage–Myofibroblast Transition
Source: Adv Sci (Weinh). 2021 Nov 17;9(1):2101235. doi: 10.1002/advs.202101235 (PMC8728853; doi:10.1002/advs.202101235)
Supplement: Supplementary file 3 — Supplemental File 2 [file ADVS-9-2101235-s002.xls]

## Sheet: TAM-FAP Genes 20012019
gene name	log2FoldChange	pvalue
FAP	5.22851	4.50424e-34
COL3A1	6.09918	1.45457e-13
EMILIN1	4.44941	3.3463e-12
DCN	5.24325	3.3463e-12
ISLR	7.06588	3.3463e-12
COL6A3	5.13894	1.13438e-11
SFRP2	6.76458	1.13438e-11
COL1A2	5.40512	1.00681e-10
COL1A1	5.22882	1.00681e-10
RARRES2	4.19963	4.09666e-10
THBS2	6.41137	1.14976e-09
LUM	3.5152	1.30038e-09
RGS1	-6.45563	1.75057e-09
CYTIP	-6.21282	2.60288e-09
C1QA	-8.84395	3.06096e-09
SERPINE2	3.28836	3.06096e-09
HLA-DRA	-5.48974	3.06096e-09
HLA-DQA1	-5.64692	3.06096e-09
COL6A2	4.60205	3.06096e-09
LCP1	-5.94663	3.23758e-09
EDN2	3.58126	3.7688e-09
C1QC	-8.33429	4.82981e-09
PCOLCE	3.82556	6.5472e-09
MXRA8	4.62109	6.7057e-09
TPSAB1	-9.39308	9.78368e-09
CD52	-5.34554	1.0158e-08
COL11A1	6.16097	1.12534e-08
CCL5	-6.39492	1.13038e-08
HLA-DPA1	-5.25486	1.14114e-08
TPSB2	-9.22929	1.14114e-08
PRRX1	5.32064	1.16313e-08
CD7	-6.73072	1.27314e-08
CD79A	-5.60572	1.36389e-08
C1QB	-8.06356	1.55374e-08
KLRB1	-7.39158	1.55374e-08
LAPTM5	-5.13091	1.75795e-08
HLA-DRB1	-5.0797	2.27537e-08
CPXM1	4.14716	2.27537e-08
MMP11	4.09075	2.76257e-08
FCER1G	-5.616	3.05419e-08
NKG7	-7.54901	3.18172e-08
HLA-DQB1	-5.07553	3.26359e-08
FCGR2B	-6.3524	3.34453e-08
FGF7	3.15091	3.79809e-08
SAMSN1	-6.31922	4.01233e-08
PTHLH	2.49522	4.10453e-08
HLA-DPB1	-4.98914	4.13604e-08
CORO1A	-4.98227	4.78265e-08
SASH3	-6.76153	5.46829e-08
RP11-10N23.5	4.14959	6.62739e-08
C11orf86	3.03613	6.86502e-08
CD69	-5.0384	7.19741e-08
NNMT	2.41782	7.42914e-08
SELL	-5.42746	8.04667e-08
MT1E	2.45018	8.46923e-08
HCST	-5.2939	9.89861e-08
CPZ	5.84348	1.009e-07
IL7R	-5.18887	1.05985e-07
GMFG	-5.17932	1.05985e-07
ARHGAP15	-6.00299	1.10663e-07
CXCL12	5.00698	1.1865e-07
SPI1	-5.32945	1.21391e-07
TAGAP	-5.45171	1.47018e-07
CCDC80	5.32608	1.47271e-07
PDGFRL	3.49986	1.53277e-07
SPP1	-8.59277	1.82323e-07
PTPRC	-4.75343	2.14938e-07
CAV1	2.46952	2.14938e-07
CD53	-4.7383	3.14549e-07
KRT14	2.69605	3.14549e-07
CD74	-4.44947	3.35395e-07
COL12A1	4.08662	3.35395e-07
WAS	-5.27611	3.40985e-07
CD86	-6.38884	3.79993e-07
SEMA3D	5.95451	4.11067e-07
TYROBP	-4.76193	4.11067e-07
HLA-DRB5	-4.74278	4.23282e-07
CD3E	-4.88174	4.58857e-07
COL5A2	4.62539	4.7121e-07
CD48	-4.67371	4.99051e-07
MS4A1	-4.69105	5.00585e-07
CD37	-4.46163	5.00585e-07
CD27	-4.98227	5.89754e-07
AEBP1	4.02363	6.2687e-07
HCLS1	-4.5902	6.60816e-07
CTSW	-5.92242	7.84724e-07
CD3D	-5.01069	9.39925e-07
PDLIM3	4.10652	9.56017e-07
CXCR4	-4.31083	1.07838e-06
IGFLR1	-5.55704	1.19595e-06
CDH11	4.06699	1.2141e-06
GNLY	-7.91012	1.25407e-06
SULF1	4.25852	1.25407e-06
TNF	-5.25915	1.26675e-06
TBC1D10C	-5.19992	1.3204e-06
CCR6	-6.14082	1.34832e-06
HSH2D	-6.11929	1.44291e-06
CPA3	-7.28942	1.54659e-06
FCRLA	-5.51553	1.5591e-06
MS4A6A	-4.93992	1.60799e-06
MS4A7	-6.18004	1.60799e-06
KRT5	2.25421	1.60799e-06
CD1C	-6.2171	1.65953e-06
COL10A1	5.46909	1.65953e-06
SVEP1	6.10652	1.65953e-06
HSPB6	5.45444	1.83466e-06
SP140	-5.13626	1.87619e-06
ANKRD44	-5.14772	1.89872e-06
COL5A1	3.24402	1.89872e-06
PTPRCAP	-4.1801	1.99654e-06
SPOCK2	-5.21579	1.99654e-06
C1R	2.36505	1.99654e-06
CD8A	-6.47327	2.01148e-06
JCHAIN	-7.14703	2.02258e-06
GZMA	-5.36871	2.02838e-06
LY86	-4.69141	2.04205e-06
CCL4	-7.96545	2.10326e-06
SIT1	-5.99677	2.14546e-06
CTSK	4.83295	2.30527e-06
MFAP5	2.29094	2.36052e-06
LPXN	-4.72606	2.63767e-06
LY9	-5.96427	2.76862e-06
ANTXR1	3.77262	2.94143e-06
HLA-B	-3.97018	3.06718e-06
HLA-DMB	-4.38353	3.45122e-06
GLT8D2	4.23205	3.45122e-06
HAVCR2	-5.93103	3.50205e-06
LAMA2	4.47849	3.50205e-06
ITGB2	-4.21422	3.50205e-06
PPM1K	-5.28419	3.70203e-06
ADAMTS2	3.82641	3.97977e-06
CLU	2.18494	4.06192e-06
HCK	-5.40078	4.21135e-06
EFEMP1	2.62872	4.38034e-06
GIMAP4	-5.03687	4.39972e-06
C1orf162	-4.60207	4.43143e-06
C1S	3.25265	4.54665e-06
FCGR2A	-5.05209	4.57171e-06
LTB	-4.03081	4.75424e-06
SCML4	-5.90959	4.75424e-06
CD79B	-4.64837	4.75424e-06
RHOH	-4.41998	4.86058e-06
NEXN	3.04239	5.12839e-06
TPSD1	-7.21682	5.82035e-06
BANK1	-4.38684	6.24972e-06
C1QTNF7	7.69148	6.26945e-06
2001-03-01	-4.70486	6.26945e-06
GPX8	2.3565	6.27475e-06
PODN	6.32891	6.53844e-06
RCSD1	-4.18753	6.75849e-06
ALOX5	-4.74132	7.17334e-06
CD2	-4.47522	7.50942e-06
CD19	-4.70526	7.57769e-06
MEF2C	-4.5574	7.68881e-06
LINC00926	-4.88548	7.68881e-06
SCIMP	-4.64753	7.77477e-06
COL6A1	4.00416	7.88408e-06
COL7A1	2.21608	7.91236e-06
NCF4	-4.6379	7.94238e-06
FCGR3A	-6.09315	8.41062e-06
PMEPA1	2.06437	8.41062e-06
SRGN	-3.93138	8.42535e-06
ITGA4	-4.62438	8.61451e-06
UCP2	-3.94865	8.89462e-06
LGALS9	-4.79183	8.90859e-06
CMBL	2.29916	9.25298e-06
CST1	7.04512	9.25298e-06
GDPD2	4.52156	9.26171e-06
PTPN7	-4.80637	9.61601e-06
ALOX5AP	-4.22206	9.67084e-06
VPREB3	-5.15381	9.67084e-06
POU2AF1	-4.47355	9.69873e-06
RP5-887A10.1	-5.77612	1.01004e-05
SIGLEC10	-5.65835	1.01323e-05
RP11-115J23.1	2.57514	1.21334e-05
ITGB7	-5.02534	1.21334e-05
AIF1	-4.22674	1.21336e-05
PRKG1	5.29916	1.22413e-05
FBN1	4.35163	1.22413e-05
CELF2	-4.10269	1.29921e-05
MYO1G	-4.98492	1.37007e-05
SLA	-4.48594	1.37007e-05
C10orf10	2.54986	1.37007e-05
CD22	-5.62988	1.41656e-05
TRBC2	-4.36922	1.43172e-05
LST1	-4.50635	1.48273e-05
CST7	-4.38709	1.51389e-05
TNFRSF13B	-4.70887	1.6954e-05
LSP1	-3.71136	1.74658e-05
CLEC10A	-6.1544	1.74658e-05
LAT2	-4.3484	1.75807e-05
EVI2B	-4.03661	1.75993e-05
DKK1	2.16384	1.86115e-05
NID2	2.36532	1.91869e-05
RASAL3	-4.65059	1.95466e-05
MMP2	4.55398	1.97317e-05
FST	2.2416	1.97592e-05
CLECL1	-5.58173	1.97592e-05
CSF1R	-4.92461	2.14212e-05
SELPLG	-4.33019	2.22422e-05
ANXA8	1.95359	2.22615e-05
PIM2	-4.13993	2.28247e-05
HLA-DMA	-3.73167	2.31447e-05
CH17-360D5.2	2.24465	2.39778e-05
EFEMP2	2.45251	2.48247e-05
PLIN2	-4.82547	2.49888e-05
ACAP1	-3.9767	2.55547e-05
MUCL1	2.96604	2.59537e-05
IL11	2.7721	2.59537e-05
IL16	-4.05767	2.93462e-05
HLA-DQB2	-7.67546	2.96497e-05
GLIPR2	-4.38182	2.96497e-05
CLMP	1.94553	2.96497e-05
ENTPD1	-4.5505	2.96497e-05
MFAP2	3.22516	3.16571e-05
FGR	-5.03047	3.26599e-05
TRAC	-4.84112	3.28432e-05
MAPRE2	-4.10815	3.28432e-05
DERL3	-4.67578	3.28432e-05
FGFBP1	2.39538	3.49155e-05
KIAA0125	-5.45763	3.63972e-05
RP11-731F5.2	-5.46239	3.66705e-05
CYBB	-3.99447	3.77561e-05
LAMB3	2.02614	3.77825e-05
EVL	-3.72953	4.01576e-05
TRBV20-1	-6.45381	4.16596e-05
LCP2	-4.03559	4.28476e-05
HLA-F	-3.76432	4.33497e-05
ARHGDIB	-3.46821	4.34833e-05
ABI3	-4.1295	4.63203e-05
COMP	8.27644	4.70401e-05
ARHGAP9	-4.14851	4.83881e-05
AOAH	-4.79359	4.91276e-05
MNDA	-4.32985	4.98046e-05
GZMM	-5.42194	4.99483e-05
ITK	-5.4728	5.01735e-05
RP11-693J15.5	-5.33019	5.01735e-05
2001-09-01	-3.79078	5.01735e-05
IL2RG	-3.56822	5.07061e-05
THY1	3.96356	5.2696e-05
CTSS	-3.60596	5.30627e-05
LCK	-3.93514	5.32977e-05
INSL4	2.31035	5.5395e-05
MS4A4A	-5.03303	5.5395e-05
S100B	-7.51873	5.5395e-05
FLJ22447	4.05066	5.64408e-05
GAPT	-4.66909	5.84359e-05
LAIR1	-4.46713	5.84359e-05
TRAF3IP3	-3.88465	5.87652e-05
NCKAP1L	-4.20466	6.00128e-05
PRF1	-5.142	6.09661e-05
FCER1A	-6.42778	6.21541e-05
MZB1	-4.87203	6.25593e-05
BCL2A1	-4.60944	6.26525e-05
CD96	-4.11797	6.28261e-05
ID2	-3.85614	6.33312e-05
BST2	-3.67812	6.37163e-05
AD000671.6	-4.65918	6.39538e-05
BLK	-4.392	6.41241e-05
APBB1IP	-3.71134	6.56267e-05
DST	1.92022	6.64231e-05
OLFML3	2.69934	6.6441e-05
BGN	3.8662	6.6441e-05
S100A2	1.85839	6.71677e-05
FGL2	-4.0189	7.06322e-05
KRT6A	1.94437	7.20259e-05
GBP5	-5.35291	7.32313e-05
LRRC15	8.56595	7.67175e-05
CD3G	-4.22103	7.79485e-05
AIM2	-4.04018	7.79947e-05
ARHGAP4	-3.84768	7.79947e-05
BIN2	-4.01709	7.93802e-05
DPYSL3	3.82641	8.07657e-05
CCR7	-4.18062	8.23733e-05
KIF26B	3.70797	8.30152e-05
CD247	-4.21372	8.4003e-05
ARHGAP25	-4.28508	8.44055e-05
RTEL1-TNFRSF6B	1.91314	8.63874e-05
SPIB	-4.61287	8.75319e-05
LOX	3.50535	8.83401e-05
MYO1F	-4.36312	8.83401e-05
IRX2	2.03444	9.15213e-05
DOK2	-4.09989	9.15213e-05
P2RY10	-5.16611	9.17555e-05
DDR2	3.90488	9.32753e-05
PLEK	-4.38534	9.32753e-05
DOCK8	-3.89957	9.32753e-05
FERMT3	-3.75146	9.32753e-05
PARVG	-3.87172	9.41864e-05
PDGFRA	5.10652	9.54076e-05
COTL1	-3.31762	9.75395e-05
TNFRSF1B	-3.79401	9.77251e-05
FPR1	-4.55303	9.77251e-05
IL10RA	-3.88972	9.81222e-05
SLAMF1	-5.21541	0.000100797
OLFM1	2.04287	0.000100797
ARHGEF6	-5.13189	0.000102376
PRKCDBP	2.14169	0.000103634
DENND1C	-4.54094	0.000104658
APOC4-APOC2	-6.43409	0.000107575
CECR1	-4.2244	0.000112499
LAMB1	1.99538	0.000115069
NCR3	-4.54633	0.000118487
GIMAP2	-5.10659	0.000119902
GPSM3	-3.33894	0.000123152
HLA-DOA	-4.21466	0.000123849
ELMO1	-4.05713	0.000124745
ISG20	-3.41217	0.000125102
GYPC	-3.51722	0.000129894
C1QTNF1	2.38249	0.000131694
SMAP2	-3.64763	0.000132131
MFNG	-4.47185	0.000132131
FPR3	-5.04323	0.000137896
RNASE6	-3.62684	0.000138129
KIAA1551	-3.53289	0.000138292
TFPI2	2.79201	0.000139313
PTPRN	3.78459	0.00014846
THEMIS2	-3.77969	0.000148862
SERPINE1	2.05966	0.000149863
BPIFB1	3.24655	0.000150646
ANXA8L1	1.83416	0.000154229
IGSF6	-5.06966	0.000158586
FYN	-4.06966	0.000158634
GIMAP1	-4.20863	0.000158634
LIMD2	-3.28199	0.000158634
TNFSF13B	-4.31555	0.000159617
APOC1	-5.33997	0.000159617
FAM49A	-4.45954	0.000159714
LILRB1	-4.21315	0.00016211
CD180	-5.01502	0.000167472
C1QTNF3	5.80696	0.000170057
LINC00861	-5.29969	0.000172814
C15orf48	-4.79223	0.000175318
GNG2	-4.0445	0.000179138
RASGRP2	-3.93788	0.000182625
DOK3	-4.44903	0.000187852
MX2	-4.49896	0.000193381
CIITA	-4.3983	0.000195755
KLF2	-3.38238	0.000206464
POSTN	4.35044	0.0002066
CD38	-5.13547	0.000208555
LRMP	-4.35803	0.000212421
TNFRSF13C	-4.93924	0.000212887
AC006129.2	-4.09887	0.000215341
GPR34	-4.44807	0.000216473
CLEC7A	-4.98227	0.000218314
PTGER4	-4.19574	0.000219532
CAV2	1.88607	0.000223465
CYTH4	-4.16728	0.000224403
CHRNA9	2.18836	0.000227355
HHEX	-4.92966	0.000227355
TSC22D3	-3.10712	0.000231896
CYP4Z1	4.74395	0.000235643
SYTL3	-4.00462	0.000235643
CPA4	3.05858	0.000235643
PARP15	-4.40918	0.000243319
SCG2	8.63008	0.000248513
PBX4	-4.39133	0.000248886
ARRB2	-3.43619	0.000249939
PSMB8-AS1	-3.66277	0.000250569
CA9	1.85718	0.000250818
GPRIN3	-4.1881	0.000255382
CD5	-4.38834	0.000255382
SOCS1	-3.33267	0.000255423
IGFL1	2.13416	0.000260249
HSPA6	-3.22487	0.000268029
ST8SIA4	-4.05419	0.000286176
PILRA	-4.59739	0.000290171
TMC8	-3.65115	0.000292944
TNFAIP8L2	-4.85203	0.000306427
PHLDB2	1.96526	0.000306427
KLHL6	-4.89207	0.000306427
ITGB4	1.81614	0.000318242
ITM2A	-3.49451	0.000327104
FBLN2	2.5681	0.000328597
ITGAL	-4.89348	0.00033799
ELN	6.10652	0.000342039
SRPX2	1.85228	0.000351644
GPR25	-4.85782	0.000354501
CXCR6	-5.0483	0.000361418
C5AR1	-4.45381	0.000368904
PLA2G7	-5.30393	0.000371455
CAMK1D	-3.97208	0.000371455
SPN	-4.23778	0.000371732
CTGF	4.78459	0.000373315
RENBP	-4.97962	0.000373315
GPR183	-3.18055	0.000373315
SMOX	1.76891	0.000388291
MSRB3	2.94732	0.000389833
B2M	-2.70426	0.000394663
IL2RB	-4.94469	0.000401743
EGFL6	3.59194	0.000404302
MGP	4.78351	0.000408613
ANXA6	-3.13521	0.000412797
GIMAP7	-3.46376	0.000415308
FUOM	-3.93514	0.000418938
HLA-DOB	-3.641	0.000424328
MT2A	1.84802	0.000427249
KLRD1	-5.28258	0.000431633
EVI2A	-3.76616	0.000438606
LAX1	-4.77765	0.000445543
IQGAP2	-4.87505	0.000458802
SLAMF6	-4.75767	0.000468481
ATP2A3	-3.95598	0.000468945
FGD2	-3.7723	0.00047172
PIK3IP1	-3.16936	0.000475651
GMIP	-3.60979	0.000483427
NCF1	-3.12125	0.00049074
MX1	-3.50312	0.000510157
CTB-133G6.1	-3.93788	0.000526083
RASSF4	-3.87267	0.000532141
FCGR1A	-4.30922	0.000560776
C10orf54	-3.16715	0.000568858
HMOX1	-3.94993	0.000568858
SH3KBP1	-3.33181	0.000570248
MGAT4A	-3.48843	0.000570974
LYL1	-4.70084	0.000575246
KCNA3	-4.75457	0.000578378
CD8B	-5.04069	0.000578378
IKZF1	-3.34102	0.000578378
GNG7	-3.86981	0.000578378
MEI1	-4.72479	0.000578378
PYGL	1.77797	0.000586505
GPR65	-3.73897	0.000594133
HVCN1	-3.40974	0.00060257
RARRES1	2.8043	0.00061215
IGFBP7	2.03351	0.00061215
MRC1	-4.696	0.000612247
FMO2	5.222	0.000614884
STK17B	-3.00814	0.000614884
NBL1	1.85131	0.000615095
S1PR4	-4.10901	0.000615459
CR2	-4.70887	0.000626743
TBXAS1	-3.45126	0.00063323
PTPN6	-3.02332	0.00063323
SNAI2	2.21961	0.000649666
SAMHD1	-3.17259	0.000652294
BTK	-3.53011	0.000663669
CD300A	-3.53373	0.000665119
IGF1	4.88788	0.000675385
KIAA0226L	-4.67484	0.000698756
SOCS2	1.91358	0.000703253
PLAC8	-3.21194	0.000705099
SDS	-5.61629	0.000705099
MICAL1	-3.65171	0.000705748
ARHGAP30	-3.55098	0.000709837
NCF2	-3.69222	0.000709837
SERPING1	2.08521	0.000709837
RASIP1	1.68371	0.000717567
ZBP1	-4.7374	0.000724532
ITGAX	-5.16728	0.000731365
HTRA1	1.76102	0.000731603
ZAP70	-3.59669	0.000731935
ITGA6	1.72333	0.000731935
TPM1	1.74772	0.000731935
MXRA5	2.41946	0.000746341
FERMT1	1.68162	0.000746705
LMOD1	4.88413	0.000752604
SH3BGRL	-2.94267	0.000763063
C3AR1	-4.35905	0.000763916
FYB	-3.04323	0.000777855
PYHIN1	-4.68464	0.000779321
STAT4	-4.66827	0.000779321
CTLA4	-5.09193	0.000779321
FN1	2.36485	0.000779321
PTX3	3.48033	0.000779321
CEACAM4	-4.69114	0.000803297
CTSV	1.79402	0.000805122
SUSD3	-3.58784	0.000807547
PARVA	1.87003	0.00082064
MS4A2	-5.56856	0.000837866
ANXA3	1.75568	0.000854277
POU2F2	-3.20273	0.000858996
LAT	-3.37037	0.000889205
PSMB9	-2.92005	0.000892095
LTBP1	2.12924	0.000912125
PSTPIP1	-3.78121	0.000912125
APOL3	-4.60257	0.000912125
SLC2A3	-2.94989	0.000929982
RAB33A	-4.58173	0.000940745
NOX4	2.88134	0.000963695
RP11-796E2.4	-3.35246	0.000963842
COL14A1	4.50245	0.00097307
JAK3	-3.4519	0.000976017
VAV1	-3.99151	0.000977594
ASPN	5.24402	0.000980852
IPCEF1	-4.67975	0.00101623
TNFSF8	-4.06341	0.00101623
TNFRSF17	-4.56767	0.00101798
CHI3L1	2.80463	0.00102285
C1orf186	-4.05587	0.00105151
GZMK	-3.53537	0.00106914
TRPV2	-3.98492	0.00107744
TMEM140	-4.63832	0.00107867
TIMP3	2.09595	0.00107867
FNBP1	-3.03194	0.00108065
BATF	-3.23436	0.00108784
TNFRSF12A	1.59668	0.00111002
JAML	-3.20818	0.00111325
DOCK10	-3.43651	0.0011367
ORAI2	-3.40365	0.00113784
NFATC2	-3.54184	0.00114031
BTLA	-4.50635	0.00114737
FAM46C	-3.78527	0.00115143
TMEM156	-3.68573	0.00115223
LRP4	2.47974	0.00116721
SERPINH1	1.86118	0.00117827
ECM2	4.10652	0.0012353
CXCR5	-3.94197	0.00126571
CALD1	1.96366	0.00127064
IRF8	-2.95083	0.00128525
APOBEC3G	-3.39253	0.00132261
PRELP	5.34753	0.00133428
COL17A1	1.68228	0.00133507
FOSB	-2.85261	0.00136061
IL12RB1	-4.50451	0.00137825
RP11-325F22.2	-4.48967	0.00138634
C7	6.10652	0.00140622
FOLR2	-4.78375	0.00141912
DPT	5.42845	0.00146481
ETV1	3.01136	0.00146571
GPR132	-4.48594	0.00146571
FNDC1	5.59194	0.00152559
BCL2	-3.4728	0.00152605
GIMAP6	-4.4728	0.00153733
TMEM98	1.79037	0.00154056
PLA2G2A	6.62437	0.00155184
PTPN22	-3.65725	0.00155184
RP11-499E18.1	2.85859	0.00155184
TPM2	1.67635	0.00155184
SPON1	2.85859	0.00155184
SLCO2B1	-4.50081	0.00155732
CPNE5	-3.6214	0.00156662
TRAT1	-4.53914	0.00162104
TESPA1	-3.93103	0.00162703
SH3BP5	-2.97194	0.00165293
STAP1	-3.86215	0.00166758
DLG2	4.52156	0.00166758
C10orf128	-3.86503	0.00170496
S100A4	-2.72529	0.001708
ANKRD13A	-3.59623	0.00176247
MAP4K1	-3.15826	0.00176247
AKNA	-3.26997	0.0017898
IL21R	-4.42681	0.0018628
FHOD3	1.81854	0.00187104
JUN	-2.66368	0.00188662
PTRF	1.79457	0.00191805
CD1A	-6.1005	0.00193493
SERPINB5	1.59956	0.00194476
ENPP2	-4.41312	0.00194518
ICOS	-4.59739	0.00195691
CD1E	-5.35086	0.0020124
TRBC1	-3.59739	0.0020124
BCAR1	1.81584	0.00204911
TNFAIP3	-2.83996	0.00207833
AC079767.4	-3.67812	0.00208644
P2RY13	-4.55348	0.00208644
LAG3	-4.79586	0.00208644
CDH13	2.34931	0.00208644
FGD3	-3.27286	0.00210991
LILRB3	-4.08824	0.00211933
GGT5	3.03123	0.00211933
TNFRSF4	-4.79435	0.0021265
TMSB4X	-2.36849	0.0021265
SLC7A7	-3.26155	0.0021265
RASSF2	-3.81681	0.0021265
ULBP2	1.66422	0.0021797
STAT5A	-3.35598	0.0021797
CD84	-3.59277	0.00218922
ARHGEF25	4.45444	0.00219443
MRGPRF	4.69148	0.00222721
CD163	-3.36051	0.00222721
ANXA2R	-3.54692	0.00223908
FKBP10	3.03123	0.00224712
ASS1	1.55244	0.00224858
FMOD	3.36955	0.0022605
VSIG4	-4.79586	0.00230636
AHCY	1.47047	0.00232577
TFEB	-3.15401	0.00233841
DFNA5	1.63842	0.00234509
RUNX3	-3.37124	0.00237118
POMC	-4.31975	0.00237149
FSTL3	1.57514	0.002399
HPGDS	-5.04956	0.0024348
TLR10	-3.78375	0.00243842
IL18	1.52034	0.00244701
SH2D2A	-3.20485	0.00246471
PFN2	1.59742	0.00246471
CD300C	-4.29649	0.00246471
C19orf38	-4.37528	0.00246471
RORA	-3.42389	0.00246689
EGFR	1.59467	0.00247686
GRAP2	-4.37528	0.00248647
TM6SF1	-4.42486	0.00249844
HMHA1	-2.96655	0.00249844
PLS3	1.64307	0.0025296
RASGRP3	-4.30287	0.00254003
SNX20	-3.33227	0.00254003
CLEC5A	-4.83159	0.00259306
LYZ	-2.8935	0.00262508
PHACTR1	-3.64302	0.00262828
LARP6	2.11474	0.00264231
LTA	-4.31133	0.00266563
MSR1	-4.31133	0.00266563
SKAP1	-3.16105	0.00266563
DMKN	1.54445	0.00266563
ITGA2	1.66331	0.00271159
TRAF1	-3.57179	0.00271159
CSF2RA	-3.45095	0.00271318
SLC25A21	2.3786	0.00274627
PTAFR	-3.59508	0.00288758
ALDH7A1	1.53678	0.00288896
HLA-C	-2.5339	0.00288896
LYN	-2.7471	0.00288896
C19orf48	1.47661	0.00288896
PLA2R1	2.09834	0.00289903
SLC11A1	-3.32114	0.00289903
CCR1	-3.84477	0.00289903
FCRL5	-4.51736	0.00295611
FBXO17	1.98678	0.0029614
TEAD4	1.88781	0.00299319
NRROS	-3.44935	0.00301885
RAET1E	1.6815	0.00301885
SIRPG	-3.81532	0.00303308
RGS10	-2.66981	0.00304975
PNOC	-3.70084	0.00308724
PREX1	-3.48095	0.00310052
SH2D3C	-4.27286	0.00316465
EMILIN2	-3.70726	0.00322786
HTRA3	3.14128	0.0032877
S1PR1	-4.21315	0.0033944
XAF1	-3.30393	0.00339588
IL4I1	-3.57648	0.00341727
SLAMF8	-3.40655	0.00343062
ITGBL1	3.34571	0.00343062
LAPTM4B	1.5152	0.00343467
SLC6A11	1.91952	0.00351585
RFTN1	-3.12326	0.00352877
GJB3	1.51082	0.00355822
BLNK	-2.91091	0.00356602
ICAM3	-2.63417	0.00356671
CEMIP	1.66947	0.00357114
CR1	-3.71047	0.00358838
FOXP3	-4.84768	0.00362573
PTGER2	-4.27934	0.00364558
LGALS2	-4.67975	0.00367569
IGHV5-78	-4.19269	0.00369069
STC1	1.53909	0.00370799
VIM	-2.52031	0.0037372
C5orf38	1.75064	0.00376299
CERCAM	2.33208	0.00376299
CD4	-2.7976	0.00381344
LINC01123	3.35163	0.00381602
SLC2A6	-4.19954	0.00382029
LINC00941	2.54017	0.00382029
DOK1	-3.384	0.00386728
GALM	-3.22552	0.00388781
SOX9	1.7976	0.00391
FMO1	6.10652	0.00393608
MYH10	1.74195	0.00395
CD40	-2.78019	0.00395
FEZ1	1.63184	0.0039804
UBE2L6	-2.6557	0.0040138
GK	-3.08106	0.00404409
CTHRC1	1.58189	0.00408222
PPM1M	-3.10294	0.00418363
GPR171	-3.78223	0.0044123
PIK3AP1	-3.45827	0.00442454
PIK3R5	-3.24332	0.00442589
FGA	2.60402	0.00455343
AGTR2	4.00698	0.00457965
XG	1.93215	0.00467658
TMEM97	1.7031	0.00479067
DOCK2	-2.96941	0.00484361
KLRC1	-4.68302	0.00491642
MAL	-4.21766	0.00492184
ARSI	2.48503	0.00495619
KIT	-4.77153	0.00497396
BEX4	-2.94255	0.00498459
LINC01480	-3.68952	0.00502701
FKBP9	1.59702	0.00512688
CAMK4	-3.21654	0.00513661
DNAJB1	-2.43953	0.00529278
PATL2	-3.60257	0.00530587
KLF6	-2.45556	0.00531473
PIP4K2A	-4.10294	0.00531833
JAZF1	-3.29578	0.00532221
CYP4X1	2.68331	0.00539562
ATP2C2	1.63551	0.00539562
KMT2E-AS1	-3.21654	0.00540931
ISYNA1	1.42371	0.00540931
SRPX	3.99104	0.00544894
IFI44L	-4.23333	0.00545178
DCK	-2.62438	0.00559721
F3	1.62437	0.0056485
RHOD	1.43343	0.00570812
COL8A1	2.02292	0.00572312
UBA7	-3.01657	0.00572326
RP11-624C23.1	-4.11748	0.00574322
HIST2H2AA4	-3.41802	0.00577773
BCAM	1.56115	0.00581741
LILRB4	-3.0207	0.00581741
IKZF3	-2.93866	0.00589425
LSAMP	4.62109	0.00591118
EFNB3	4.62109	0.00591118
CNR2	-4.08824	0.0060978
LINC00958	1.5036	0.00619628
DENND2D	-2.67635	0.00627887
FCRL1	-3.50819	0.00630227
CYP4B1	2.34402	0.00642091
RARRES3	-2.56414	0.00642091
RNF165	2.34402	0.00642091
CHEK1	1.52928	0.00644673
TMC7	2.10652	0.00657899
IGKV3-20	-10.3524	0.00675239
CD83	-2.60027	0.00675239
CRISP3	2.41464	0.00677289
TNS4	1.4145	0.00678706
PIK3R6	-4.11507	0.00685496
LINC01272	-3.93309	0.00685496
S100A12	-4.86359	0.00688268
MEST	1.49602	0.00688268
FCRL3	-4.13903	0.00691905
SERPINF1	1.6362	0.00696018
RGL4	-4.15323	0.00697347
LY75	-4.03047	0.00699959
HS3ST1	-3.52162	0.00701772
ACSL5	-3.1283	0.00721616
CYSLTR1	-3.26417	0.00725123
RTKN	1.53804	0.0072792
STAB1	-3.45063	0.00733995
TRBV6-2	-5.08701	0.00740704
IGKC	-6.41433	0.0074151
P2RY8	-3.47091	0.0075247
ARL4C	-2.78223	0.00755356
AP1S2	-2.57779	0.00755356
CD248	2.68025	0.00755356
PDGFD	2.48203	0.00757241
CENPV	1.4657	0.00757241
FTL	-2.22005	0.00757241
DPEP2	-3.48407	0.00764516
FCMR	-2.43503	0.00764843
GATA3	-3.29578	0.00765221
KRT17	1.44111	0.00774709
SAMD9L	-3.1223	0.00776977
CLEC4A	-3.36922	0.00776977
GALE	1.40823	0.00779164
OLFML1	5.84348	0.00790254
NELL2	-4.08331	0.00790254
ARHGAP24	-2.80466	0.00796908
IRF4	-3.34881	0.00796908
AKAP12	1.76348	0.00796908
PAICS	1.37935	0.00797214
KB-173C10.2	3.10652	0.00808315
PPT2	1.70213	0.00808503
CC2D2A	2.46266	0.0081292
CXCL14	2.15477	0.0081292
PACSIN3	1.50032	0.0081292
SIAE	1.49386	0.00825288
ADAMTSL2	5.52156	0.00829421
OASL	-4.1078	0.00829421
LINC00426	-3.48594	0.00829421
SPOCK1	4.42845	0.00830298
GREB1L	4.42845	0.00830298
CNN1	4.42845	0.00830298
HDC	-4.7232	0.00830629
ITGB2-AS1	-2.9767	0.0083374
NUAK1	2.70053	0.00844158
KRT18	1.46119	0.00844923
IL18BP	-3.1078	0.0085088
CD55	1.41236	0.00852139
EDIL3	1.95813	0.00858928
SATB1	-2.9324	0.00859972
IGHV3-23	-9.59764	0.00859972
PLEK2	1.58494	0.00868343
FSCN1	1.38998	0.00868815
CXCL13	-6.84039	0.00869535
LAMA3	1.70619	0.00872665
SLC8A1	-3.44999	0.00888531
GZMH	-3.90471	0.00894034
TACC3	-2.92249	0.00902107
AKR1C1	2.08546	0.0090671
SEMA5B	3.06212	0.00913787
TSC22D1	1.37236	0.00916479
HERPUD1	-2.33391	0.00921924
CCDC51	1.50858	0.00933279
HLA-E	-2.27661	0.00945564
FCRL2	-3.4822	0.00961902
STAG3	-3.15087	0.00961902
ARHGEF18	1.67434	0.00961902
HYKK	2.18052	0.00974139
PLAC9	3.46909	0.00979189
RP11-876N24.2	-3.9703	0.00987326
HACD4	-3.15558	0.00991801
IFNG	-4.51736	0.00991801
PTK7	1.52983	0.010002
RP11-596C23.2	-3.18504	0.0100372
PDPN	3.16166	0.0101508
RP11-758H9.2	-3.72953	0.0101508
APOE	-3.84147	0.0101895
CD28	-3.39333	0.0102145
PDLIM2	-2.72637	0.0103822
GLIPR1	-2.35525	0.0103822
DBN1	1.45181	0.0104514
NLRC3	-3.46713	0.0104514
PLEKHO1	-2.98227	0.0106179
AFF3	-2.87191	0.0106179
SPARC	3.4264	0.0106179
IGFBP6	1.58577	0.0106179
PPP1R13L	1.39481	0.0106179
FAM26F	-2.61334	0.0106614
RP11-18H21.1	-4.07588	0.0106628
CD300E	-4.17888	0.0106628
CHADL	1.9286	0.0108624
LOXL1	2.3877	0.0108909
MMP13	4.63259	0.0109133
PRKCB	-2.79937	0.01101
DUSP2	-2.34937	0.011046
PRTFDC1	2.04423	0.011046
HOXC8	2.78459	0.0111243
AC092580.4	-4.05587	0.0112056
TAGLN	2.58017	0.0112056
EN2	3.27002	0.0112444
PTGES	1.42181	0.0114202
LINC00936	-2.68435	0.0115232
LILRB2	-2.82422	0.0116055
PIK3CG	-3.99677	0.0116992
FCER2	-3.53914	0.0116992
RASGEF1B	-3.90471	0.0117316
WLS	1.5392	0.0117932
CYR61	2.02809	0.0117932
EBF1	-3.86503	0.0120267
CD151	1.38325	0.012212
GBP4	-3.10131	0.0122124
PLA2G1B	3.97527	0.0122124
ADORA2B	1.48053	0.0122124
DHCR7	1.44355	0.0122905
CLEC2D	-2.73987	0.0124103
HACD3	1.34663	0.0125595
TENM2	1.67935	0.012649
CD109	1.38698	0.0126769
SAMD3	-3.94333	0.0128356
FSTL1	1.81584	0.0128679
HMGB2	-2.37805	0.0128843
GRAMD1C	-3.16027	0.0129298
RGS18	-3.95957	0.0130831
NLRP1	-2.94741	0.0131907
CCDC69	-2.55026	0.0133522
CXorf21	-2.885	0.0133663
CD14	-2.60263	0.0133787
KMO	-3.9269	0.0134707
KCNMB1	-3.83893	0.0135037
MMP28	1.66357	0.0135037
ADGRE5	-2.40128	0.0135037
FHL2	1.39088	0.0135268
MID1	1.57106	0.0135279
S100A13	1.3793	0.0135388
RCN1	1.32883	0.0135388
CLTCL1	2.43667	0.0135388
PLXNC1	-3.37326	0.0136225
NAALADL1	-3.7883	0.0136674
OSM	-4.50635	0.0136674
CD72	-3.28794	0.0136941
SNRPE	1.28813	0.013957
MCOLN2	-3.29223	0.0139951
LRRC8E	1.81776	0.0141393
HIST1H1D	-2.97563	0.0141536
CPB2	5.10652	0.0141536
ZEB2	-2.52648	0.0141722
IMPDH2	1.2857	0.0142013
KRT8	1.37019	0.0142013
LY96	-2.57355	0.0142119
PLOD1	1.37306	0.0142744
DCUN1D5	1.30462	0.0142744
LAMA4	1.95124	0.0142854
MMP14	1.36544	0.0143345
CAMK2N1	1.59194	0.0143397
MGAT5	-3.04999	0.0143397
LINC-PINT	-2.53445	0.0144234
PIR	1.64286	0.0144568
IFI6	-2.48372	0.0146327
GIMAP5	-3.0866	0.0146331
HRCT1	2.89706	0.0146331
ADAMTS12	4.10652	0.0146504
GPRC5A	1.35387	0.0146586
PECAM1	-2.87875	0.014724
SUN2	-2.38863	0.0147746
BPHL	1.37394	0.0148137
GNGT2	-3.75457	0.0148551
NLE1	1.42388	0.0151213
ECE2	1.47425	0.0151737
ARID5A	-2.42319	0.0153217
SLC12A4	1.45148	0.0154053
FDXR	1.3964	0.0154053
CLDN7	1.30377	0.0154617
MCEMP1	-3.81085	0.0154865
GBP2	-2.48843	0.0155398
TINAGL1	1.5622	0.0156585
CDC14A	-3.27934	0.0156585
GPM6B	2.13251	0.0156585
WIPF1	-2.27949	0.0156774
CD300LF	-3.90471	0.015709
ADAMDEC1	-3.77	0.0157289
ADAM28	-2.33477	0.0157316
CLEC4E	-3.2815	0.0158672
BST1	-3.77307	0.0159182
LAMC2	1.87678	0.015973
RASSF5	-2.37919	0.0159896
GLI3	1.74311	0.0159896
RP11-54H7.4	1.76589	0.0159896
FAM159A	-3.75767	0.0162122
SH2D1A	-3.06674	0.0162122
PDCD4-AS1	-3.77918	0.0162969
LILRA2	-3.57472	0.0163601
ADAMTSL5	1.60667	0.0164937
FAM102A	-2.57208	0.016849
CDH3	1.41536	0.016849
2006-09-01	-2.21607	0.0168941
LEF1	-3.1287	0.0170176
UHRF1BP1L	-3.21766	0.017044
PPFIBP1	1.3905	0.0170807
TRAF5	-2.55793	0.0170875
MCM3	1.28803	0.0170875
ENG	-2.64837	0.0172776
SERPINB7	1.62404	0.0174842
FAM129A	-2.65883	0.0176162
SNAP25	3.07089	0.0176162
LDHA	1.30184	0.0176665
RUVBL2	1.29591	0.0176665
CD6	-2.56905	0.0177408
PRAM1	-3.75767	0.0177408
GPR161	2.3565	0.0177795
BTN2A2	-2.98094	0.0177795
FAM83A	1.3461	0.0177795
FLI1	-2.29521	0.0177795
OGN	3.44355	0.0179614
LINC01607	2.82112	0.0180367
PLCG2	-2.52446	0.0182289
KCNMA1	-3.78223	0.0182381
CDK18	1.5306	0.0182788
CBFA2T3	-3.69114	0.0183307
CEACAM21	-3.75146	0.0183307
PDK4	-3.20258	0.0183536
CPXM2	4.84348	0.0184074
ASGR1	-3.29649	0.0185756
TRAM1L1	3.96901	0.0185762
WISP1	3.96901	0.0185762
KRTCAP3	1.28228	0.0185857
IL2RA	-4.11023	0.0187022
SYNE1	-2.74773	0.0189366
NDN	2.33713	0.0190329
TXK	-3.36922	0.0190394
DNAJB4	-2.30581	0.0191097
RP11-16E12.2	-3.70405	0.0191743
TBC1D9	-3.77918	0.0193546
PPP1R16B	-2.95778	0.0193546
PDE4B	-2.32142	0.0195191
GPC6	1.81374	0.0195191
SLC18A2	-3.80037	0.0195898
NLRC5	-2.83012	0.0196771
LINC01137	1.45805	0.0200699
SLAMF7	-3.54274	0.0200699
FOSL1	1.62688	0.0200699
LRRC25	-3.26997	0.0200781
SRGAP2	-2.78527	0.0201265
CXADR	1.31105	0.0201265
MTHFD1L	1.53405	0.0201866
SSH2	-2.26813	0.020305
EI24	1.25289	0.0203335
IRX4	1.31616	0.0203634
SERPINB6	1.24766	0.0203634
ICMT	1.29767	0.0204027
PDZRN3	6.69148	0.0204027
SNHG18	2.13453	0.0204027
CDR1	6.69148	0.0204027
PRSS23	1.49586	0.0204027
RP11-867G2.8	6.69148	0.0204027
GFRA1	6.69148	0.0204027
EMX2	6.69148	0.0204027
RP11-758N13.1	6.69148	0.0204027
NEUROD2	6.69148	0.0204027
DSG2	1.40226	0.0204533
XCL2	-5.77765	0.0204819
RABGAP1L	-2.3535	0.0205058
ALCAM	1.27456	0.0205378
APOBR	-4.0483	0.020561
LILRA5	-3.58348	0.020561
CACNA2D4	-3.66497	0.0206376
CYLD	-2.44892	0.0206376
CTC-436P18.3	3.36955	0.0207392
AL022476.2	3.36955	0.0207392
SIGLEC7	-3.66827	0.0208659
ACTN1	1.26619	0.0210253
PTS	1.26877	0.021052
FXYD7	-3.81235	0.0211857
RILPL2	-2.30523	0.0212325
DNAAF5	1.43465	0.0213575
RAC2	-2.0848	0.0213803
PRDM1	-2.43919	0.0214327
POLD2	1.24259	0.0214872
OAS2	-2.80787	0.0216403
MERTK	-3.66167	0.0216992
XPR1	1.27739	0.0217817
KITLG	1.68025	0.0217931
GSTP1	1.2812	0.0218312
CCND1	1.27685	0.0218312
C19orf33	1.32076	0.0218312
MYO1B	1.56736	0.0218361
EBNA1BP2	1.2683	0.0218468
CCT5	1.22603	0.0218468
UTRN	-2.42408	0.0218468
MAP3K8	-2.25543	0.0218468
PNMAL1	2.25852	0.0218595
CARD8	-2.53218	0.0218595
HES2	1.32142	0.0219404
STK10	-2.51645	0.0219404
FAM65B	-2.25423	0.0219467
ACP5	-2.17445	0.0219467
EPCAM	1.25074	0.0220832
CNTRL	-2.39731	0.0220832
MRPS17	1.28077	0.0221337
RP11-553L6.2	-3.00549	0.022149
EVA1C	1.28946	0.0221554
C11orf24	1.24981	0.0222613
LY6K	2.10652	0.0222942
PLCD3	1.61823	0.0223358
CAMSAP2	1.3862	0.0224227
HELB	-3.00722	0.022546
KIAA1462	3.84348	0.0226211
COL9A2	-3.65171	0.0227891
DCBLD2	1.33523	0.0227891
STEAP1	1.42551	0.0227891
TSPAN6	1.30457	0.0228448
PKP3	1.28754	0.0229065
PSMB5	1.21701	0.023326
TM7SF3	1.24722	0.0235489
KCNAB2	-2.48594	0.0236503
AJUBA	1.53536	0.02424
IRX1	2.52156	0.0243123
CD68	-2.2243	0.0243272
CD33	-2.84768	0.024453
TRAV21	-4.71366	0.0245549
PLOD2	1.43711	0.0248135
FAT2	1.45444	0.0248463
EXT1	1.48717	0.0248463
WWC1	1.72405	0.0248521
GBGT1	-2.85348	0.0250429
VAMP2	-2.2734	0.0250486
SNAI3	-3.09561	0.0252514
MIR155HG	-2.79176	0.0252928
ERVMER34-1	2.60402	0.0253523
NME1	1.24329	0.0253523
DCLRE1C	-2.85348	0.025395
ADAP2	-2.7232	0.025395
C5orf56	-2.38052	0.0254555
CYB561	1.36306	0.025556
AK4	1.5187	0.0255593
VANGL1	1.53934	0.0256255
ITGB8	1.35641	0.0256266
EPOR	-3.59739	0.0256331
HLA-A	-2.02215	0.0256385
RAET1G	1.26037	0.0256627
TNKS1BP1	1.43724	0.0256627
GATM	-2.97386	0.0256627
CYFIP2	-2.33416	0.026127
CD276	1.44609	0.026127
VIM-AS1	-3.65171	0.0263276
F13A1	-3.07505	0.026455
CCR2	-3.65835	0.0265535
TLE4	-2.67265	0.026566
ADGRG5	-3.60773	0.026566
LIMCH1	1.40296	0.0268163
CFH	1.58063	0.0272183
PAQR7	2.34098	0.027253
IDS	-2.16183	0.0272842
SFRP4	5.2358	0.0273373
CALHM2	-2.50328	0.0274146
FGFR4	3.23205	0.0276459
HHIP	3.72801	0.0279135
PDGFRB	2.38069	0.0279199
MGST1	1.2323	0.0279467
BNC1	2.04423	0.0279489
NID1	2.52156	0.028087
FLNB	1.32246	0.0281405
CD1D	-2.59253	0.0282655
APOBEC3A	-4.94469	0.0282809
GCSH	1.24769	0.0282817
TXNDC17	1.1963	0.0285663
PPP1R15A	-2.02367	0.0285663
TSPYL2	-2.17497	0.0287795
PTK2B	-2.25778	0.0287795
RP11-356I2.4	-3.56237	0.0288722
EPB41	-2.32644	0.0289059
CD40LG	-2.71366	0.0291598
PRMT3	1.28452	0.0291662
SOX15	1.28472	0.0292209
IFI44	-2.88972	0.0292823
C16orf74	1.2151	0.029315
FCHO1	-3.03814	0.02939
THEMIS	-3.11507	0.0293925
TMIGD2	-3.72637	0.0293925
PVR	1.42896	0.0294839
GJB5	1.4103	0.029501
CSF3R	-3.17703	0.029501
LINC00365	4.52156	0.029501
GRASP	-3.10537	0.0295078
ADAM15	1.23378	0.0295373
FMNL1	-2.25162	0.0295373
AP1M2	1.28036	0.0295373
TRBV18	-4.57472	0.029814
UBASH3A	-3.58697	0.029814
STAC3	-3.50081	0.0298671
TIGIT	-2.5508	0.0299921
HLA-DQA2	-4.84331	0.0299921
HIPK2	-2.63832	0.0301856
GPR82	-3.0709	0.0302637
SLC3A2	1.2432	0.0302637
HSPA4L	1.37302	0.0309166
AIMP2	1.22568	0.0309514
AHNAK2	1.39646	0.0311213
DLAT	1.27002	0.031168
ADRBK2	-3.51553	0.0312966
CLNK	-3.60429	0.0313124
EMP3	-2.02704	0.0313759
PCSK1	1.23351	0.0314324
SOWAHC	1.40173	0.0314347
TOX	-2.68464	0.0315541
SLC39A4	1.23353	0.0315612
GPC1	1.28409	0.0316062
ELMO3	1.3034	0.031732
P4HA2	1.35551	0.031872
CCL3	-5.64879	0.031899
GAMT	1.24397	0.032
SLC7A5	1.2202	0.0320757
RETSAT	1.40426	0.0323248
CYP2S1	-3.52648	0.0323248
MIR181A1HG	-3.0176	0.0327601
TFB2M	1.27417	0.0327601
PCSK9	1.43945	0.0328611
IRF6	1.23	0.0328993
MYADM	-2.33019	0.0328993
CD80	-3.53373	0.0331702
SERINC2	1.20382	0.0333419
RUBCN	-3.00983	0.0333419
CSK	-2.05933	0.0333419
AVPI1	1.22103	0.033342
DOCK11	-3.03303	0.0333984
SPRR1B	-4.56723	0.0335751
TRBV20OR9-2	2.58296	0.0336122
EDN1	1.54608	0.0337489
CDKN1B	-2.08569	0.0337811
MPEG1	-2.6214	0.0338268
PDCD1	-2.75457	0.0339578
SIGLEC9	-2.97829	0.0344517
C1orf228	-2.914	0.0344907
FAM105A	-2.39333	0.0346004
BISPR	-3.01502	0.0346708
LINC00528	-3.57998	0.034691
TRIP6	1.19204	0.0349488
FAM107B	-2.24442	0.0349709
KCTD1	1.2917	0.0350252
GMNN	1.21869	0.0350717
HSD17B11	-2.10664	0.0351864
DPAGT1	1.19444	0.0351864
CLEC17A	-3.47844	0.0351938
KCNN4	1.19494	0.0351938
TNIK	-2.68627	0.0353827
DDX56	1.19124	0.0356866
ARL11	-2.74731	0.0357393
GPNMB	-2.75922	0.0360273
ITGB5	1.61758	0.0360461
SPNS3	-3.48594	0.0360461
FAM117A	-3.48594	0.0360461
LMBR1L	-2.79636	0.0363432
FAM177B	-3.00462	0.036528
UCHL1	1.76007	0.036528
RAB38	1.31588	0.036528
MCC	1.3786	0.0366495
LINC00665	1.2167	0.0366859
NQO1	1.59116	0.0366935
LAD1	1.23149	0.0370485
ST6GAL1	-2.15902	0.0370635
TRIM7	1.51711	0.0371099
RNF125	-2.77816	0.0376069
PPIC	1.23947	0.0376409
HERC1	-2.47343	0.0376409
LOXL2	2.44701	0.037765
AC022182.3	-3.618	0.0378711
TLCD1	1.35997	0.0386272
MFSD3	1.21783	0.0387743
STMN3	1.26417	0.0387743
CD93	-2.82619	0.0389059
TRAP1	1.17293	0.039019
HMBS	1.21872	0.039074
PIGU	1.30432	0.0392521
SLC16A10	-3.65171	0.0393318
ASGR2	-2.96226	0.0394074
IL20RB	1.43576	0.0394168
RNASE2	-2.73058	0.039453
MARVELD3	1.41226	0.039453
PCDHGA7	4.29916	0.039641
PLK1	-3.80637	0.0400248
SMURF1	1.55281	0.0402058
DEAF1	1.40331	0.0402365
FGF1	3.04762	0.0405263
RP11-428G5.5	-3.44423	0.0405297
HRAS	1.24357	0.040633
TNNT1	1.42911	0.040633
AKR1C3	1.55678	0.0407284
SEMA3C	1.26437	0.0410244
SSRP1	1.15758	0.0411162
KCP	1.52807	0.0413157
RP11-445F6.2	-3.4519	0.0415568
CFB	1.52267	0.0417626
SEL1L3	-2.15738	0.0417742
FAM129C	-2.53011	0.0419019
SHROOM3	1.50775	0.0420159
PARP8	-2.2311	0.0420159
EFNB1	1.30272	0.0420159
TRAV19	-4.06841	0.0420159
LILRA1	-3.45572	0.0420159
ZP3	1.75723	0.0421085
ELF1	-1.98583	0.0421085
ACY1	1.1899	0.0421432
TRBV4-2	-4.98756	0.0421432
SLC35G2	1.62705	0.0423163
RRBP1	1.15684	0.0423211
MPP1	-2.35018	0.0424536
SYNCRIP	1.14427	0.0425401
CH17-373J23.1	-3.45954	0.0428933
AGAP2	-3.38132	0.0428933
SMOC1	1.21082	0.0430483
HES1	1.26857	0.0435736
CCDC8	1.73306	0.0435969
CSRP1	1.14604	0.0437602
REXO2	1.1331	0.0439943
RCN3	2.11657	0.0441095
FBLN1	1.32883	0.0443519
C9orf84	2.39602	0.0443784
IL1RL1	-4.06591	0.0444173
HS6ST2	1.62109	0.0444663
TMEM198	2.18052	0.0446286
METRNL	-2.95238	0.0446286
TJP1	1.35163	0.0447276
TMEM63B	1.23	0.0447563
2010-09-01	1.27906	0.0447567
PXMP2	1.28185	0.0447567
ANKRD29	1.41959	0.0447567
JUP	1.16545	0.044794
AFAP1	1.59931	0.0451108
RIN3	-2.16417	0.0454026
HIST2H2BF	-3.66167	0.0457419
KCNJ18	1.71017	0.0457993
LRP11	1.49004	0.0462038
CCT2	1.12259	0.0463039
ZC3H12D	-3.41704	0.0464384
CSMD2	5.69148	0.0464865
LINC01614	5.69148	0.0464865
FBXL2	1.97724	0.0464865
PLPP4	3.42845	0.0464865
APOH	5.69148	0.0464865
AC002398.12	5.69148	0.0464865
LL22NC03-N95F10.1	5.69148	0.0464865
CLPB	1.3779	0.0465214
PLXNA2	1.37213	0.0470348
PDE3B	-2.36806	0.0470749
BCAS4	-2.09875	0.0470749
NFKBIZ	-2.02905	0.0475302
SH2D4A	1.30972	0.0475727
TRBV5-1	-5.02276	0.0476646
ACOT1	2.66595	0.0476704
GLRB	1.83706	0.0477285
RP11-488L18.8	-2.57472	0.0478278
MMP1	3.27298	0.0483821
WDFY4	-2.67484	0.04865
MISP	1.19604	0.0490641
NT5E	1.17765	0.049314
CFP	-2.43817	0.049314
ITGAM	-2.99151	0.049401
TRANK1	-2.44807	0.0500599
PHTF2	-2.14915	0.0500599
SEMA4D	-2.27611	0.0501722
PLD4	-2.30796	0.0506224
NXN	1.40608	0.0506533
SPARCL1	2.69989	0.0507066
CARS2	1.22865	0.0507691
RRP1	1.13464	0.0510858
PPIL1	1.20313	0.051188
PASK	-2.45114	0.0512297
GPR87	1.43145	0.0512297
TFEC	-3.01502	0.0512388
S100A14	1.1533	0.051306
SLC39A6	1.14162	0.0513639
NPW	1.30402	0.052045
TOMM40	1.13689	0.052045
CYP51A1	1.16687	0.0520785
CASS4	-3.48594	0.0520785
SEMA6A	2.25408	0.052376
SEMA7A	-2.54094	0.052376
MYLIP	-2.04424	0.0528247
VPS9D1-AS1	1.47425	0.0532589
CD320	1.15806	0.0534771
HSPA12A	2.40608	0.0537183
AP001055.6	-3.48967	0.0537183
GSTM3	1.5767	0.0539273
NFIB	1.49072	0.0539273
G0S2	1.5951	0.0540863
CA2	1.24507	0.0541263
NALCN	3.34098	0.054358
MYL9	1.62061	0.054358
KLRG1	-2.44807	0.05437
ROBO1	1.37613	0.0546863
P2RY14	-3.59392	0.0546863
IGHA1	-7.5097	0.0546863
FAM78A	-3.29009	0.0548461
CERS4	-2.29862	0.0548982
KIAA0922	-2.18299	0.0550784
EPB41L3	-2.82717	0.0550784
SFN	1.2358	0.0552431
RP11-430B1.2	-3.29436	0.0553901
CXCL8	-3.28015	0.0557774
SDHA	1.10626	0.0557774
SEMA3A	1.79493	0.0558583
DPY19L1	1.55472	0.0563945
ARHGAP18	-2.07163	0.0567069
KDF1	1.32853	0.0572944
HIP1	-2.83893	0.0572944
RIN1	1.30119	0.0572944
SEMA3B	1.14967	0.0574996
TACC1	-2.03887	0.0576461
IFRD2	1.13537	0.0577451
BZW2	1.11274	0.0577739
ARHGEF16	1.16201	0.058062
PXK	-2.19954	0.058062
SAC3D1	1.16201	0.0581651
HES6	1.45499	0.0583042
CCT6A	1.1554	0.0583042
XCL1	-4.77765	0.0584123
TTC26	1.91012	0.0584123
KCNJ15	1.88579	0.0584811
MYLK	2.46606	0.0585452
ATAD3A	1.20875	0.0588782
SYT8	1.23533	0.0588782
OSCAR	-2.44423	0.0588782
AGT	2.42202	0.0590416
KLC3	1.51406	0.0592967
PGRMC1	1.11738	0.0595052
LAMC1	1.44579	0.0595074
RP11-354E11.2	-3.84185	0.0595496
SYNE3	-3.31133	0.0596148
FLRT3	1.52729	0.0596148
TSPAN1	1.26493	0.0600233
LPIN1	-2.14035	0.0600233
NHS	1.77432	0.0600233
WRNIP1	1.20353	0.0600275
NKX2-5	1.40991	0.06025
CD226	-3.41704	0.0605075
LIMA1	1.18849	0.0608839
SLC16A2	2.40608	0.0612015
PTGFRN	1.47584	0.0613966
SP100	-1.84615	0.0613966
GPAT3	-2.57765	0.0613966
BMP1	1.2434	0.0613966
DZIP1	2.35163	0.0613966
MOCOS	1.20893	0.0613966
CSE1L	1.14289	0.0613966
FBLIM1	1.3877	0.0615083
MFAP4	3.67767	0.0615083
GRB2	-1.84274	0.0615562
COL19A1	-3.39731	0.0616566
RP5-1091N2.9	-3.24221	0.0618578
ENO3	1.40798	0.0618578
HRH2	-2.419	0.0620638
TUBB6	1.14831	0.0621126
QSER1	1.39031	0.062258
NME4	1.09971	0.062258
LRRC32	2.8335	0.0623065
CCDC3	2.8335	0.0623065
IFIT1	-4.04069	0.0623065
SH2D3A	1.17463	0.0623065
OSBP2	1.27148	0.0623607
BACH2	-2.80637	0.0623778
PALLD	1.21184	0.0624079
PAK1IP1	1.14448	0.0624079
TMEM176A	-2.21208	0.0624079
NCCRP1	1.23243	0.0624558
TRAV29DV5	-3.94333	0.0625355
RP3-477O4.14	-2.80936	0.0628501
IMMP2L	1.17134	0.0630812
BOP1	1.13666	0.0630812
SPINT2	1.14243	0.0632754
UVRAG	-1.91363	0.06348
EEPD1	-3.25543	0.0634829
BCL7A	1.26217	0.0634829
ZC3HAV1L	1.56003	0.0637385
PFKFB3	-2.20132	0.0637385
FKBP4	1.11431	0.0637385
CTBP2	1.25342	0.063887
TNFAIP8	-1.836	0.0639374
PCDHGC3	1.45823	0.0639668
PTP4A1	1.14556	0.0640441
FERMT2	1.91214	0.0641955
TUSC3	1.13012	0.0643974
USP6NL	-2.43264	0.0644414
GALNT18	1.34706	0.0646378
IFIT3	-3.02962	0.0646623
KPTN	1.37316	0.0646623
TRMT10C	1.12329	0.0646823
CTD-2509G16.5	-3.26417	0.0646823
TBC1D1	-2.19857	0.0647712
DEPDC7	1.71825	0.0647712
TRIM29	1.10313	0.0647712
HAPLN3	-2.54692	0.0647712
IL17RE	1.26745	0.0649682
SLC26A6	1.239	0.065144
CCAT1	2.16792	0.0653675
SERPINB3	1.21196	0.0654577
CCDC141	-3.4519	0.0657068
THOC3	1.09393	0.0657068
CCDC88B	-2.48594	0.0657068
CTIF	1.74395	0.0657068
GAL	1.45358	0.0657397
GSTO2	1.3833	0.0657397
FBXO22	1.13909	0.0661772
PLOD3	1.1683	0.0662543
NPM3	1.32583	0.0669364
BIVM	1.47319	0.0671366
LSR	1.10828	0.0671366
ETS1	-2.03084	0.0671759
C4BPA	2.76413	0.0672385
KRT7	1.15399	0.0672385
PIM1	-1.94357	0.0673067
RIMKLB	1.25237	0.0673991
ZNF439	-2.77	0.0675918
TMEM9	1.07508	0.0679571
RASD1	1.18517	0.0681034
AC104699.1	-3.25543	0.0681424
PTPRJ	-2.77307	0.0681978
FXYD3	1.15763	0.068549
PKIB	-2.2858	0.0685785
RP11-486I11.2	-2.93514	0.0688304
CCR4	-3.54094	0.0690368
ATF7IP2	-2.01566	0.0691869
KDELC2	1.34497	0.0694368
DAPP1	-1.95012	0.0694459
EMB	-1.92007	0.0694637
TCL1A	-4.34675	0.0694637
PCYOX1	1.16646	0.0698341
LINC00996	-3.2598	0.0698528
SLC34A2	2.52716	0.069897
PP7080	1.22967	0.0700726
IFFO1	-2.33144	0.0700726
RASSF3	-2.52041	0.0700726
ZNF101	-2.37326	0.0700726
SIDT1	-2.18416	0.0704118
AQP9	-3.30075	0.0705672
APAF1	-2.64167	0.0705827
RP4-594A5.1	2.48761	0.0706798
AC022182.1	-3.20182	0.0707023
SDC1	1.10185	0.0710805
EGFL7	1.38207	0.0712121
ADGRF4	1.39788	0.0713478
IGKV1-5	-10.3056	0.0714466
EDA	1.5279	0.0718186
DSP	1.18982	0.0719324
VAMP1	-3.26852	0.0721872
SLC27A5	1.19797	0.0721872
SUMF2	1.05497	0.0721961
RP11-1017G21.5	-2.68356	0.0721961
AMOTL2	1.37471	0.0723838
EIF3B	1.10652	0.0723838
RHEBL1	-3.27719	0.072688
NDFIP2	1.13189	0.072688
SFRP1	1.16959	0.0728192
SYK	-1.88365	0.0728192
SPTSSA	1.07677	0.0728192
ACBD6	1.07038	0.0729082
APOL4	-3.21541	0.0729082
TRAV1-2	-3.836	0.0731364
IER3	1.14005	0.0738506
C22orf34	-3.21991	0.07387
S100A3	1.90007	0.0740443
RFX3	-2.75457	0.0742864
BTBD3	1.27425	0.0742864
MRPL17	1.0702	0.074384
PRMT5	1.15723	0.0747682
SYNRG	-1.94605	0.0753232
CRTAM	-3.23333	0.075383
SIX5	1.51524	0.075383
APP	1.07477	0.0754132
PPP3CC	-1.85259	0.0755001
LINC00324	-2.49091	0.0755597
IQCA1	2.53577	0.0756393
CARD9	-2.7421	0.0757917
ADAM19	-2.14733	0.0758588
RP11-132A1.4	1.48761	0.0758648
CLEC12A	-2.50266	0.0760365
RAB34	1.1011	0.0760365
RYR1	1.48593	0.0760976
ADH1B	5.10652	0.076249
NKD2	5.10652	0.076249
RUNX1T1	5.10652	0.076249
TUBA1A	-1.83063	0.076249
ZNF423	5.10652	0.076249
TGIF2-C20orf24	5.10652	0.076249
FPR2	-4.0176	0.076249
RP11-1038A11.3	3.78459	0.0763146
DCLK1	3.78459	0.0763146
ITGA11	3.78459	0.0763146
EPHX4	1.50896	0.0766305
TGFB1I1	1.94505	0.0766305
LGALS3BP	1.06813	0.0766305
KAT2B	-3.1271	0.0767017
MARVELD2	1.49097	0.0767404
MRGPRX3	1.74897	0.0767404
ATP8A1	-2.38734	0.0768714
PCED1B	-1.94644	0.0771712
KRT6C	2.24854	0.0771712
G6PC3	1.10867	0.0771712
LINC00319	2.24854	0.0771712
NLN	1.27363	0.0772568
IPO5	1.10735	0.0772568
UQCRC1	1.03807	0.0773255
SDPR	1.54066	0.0778044
GLRX	-1.90383	0.0778985
COL16A1	2.23862	0.0779074
AC092669.3	3.10652	0.0779074
C2orf15	3.10652	0.0779074
ERAP2	-2.29094	0.0779074
PTDSS2	1.27544	0.0779074
PLEKHA5	1.20912	0.0779074
RAB13	1.07636	0.0780054
NAPRT	1.05608	0.0780367
CRHR1	-3.1223	0.0782245
RNPEP	1.04604	0.0782542
PGBD1	1.45992	0.0782542
GAS1	1.59872	0.0782542
GNA13	-2.22141	0.0782542
CHAF1B	1.31802	0.0782542
ANXA2	1.0948	0.0785196
TRG-AS1	-3.23333	0.0787604
OSBPL5	1.33503	0.0789283
CTTN	1.09011	0.0789283
RP11-712B9.2	-3.14141	0.0789283
LINC00944	-2.74523	0.0789283
MYBL1	-3.36922	0.0789692
C8orf33	1.153	0.0790237
PRMT9	-2.14615	0.0791957
TNFRSF18	-2.24085	0.0798091
SH3RF3	2.69148	0.0800119
P4HA3	2.69148	0.0800119
WDR4	1.27558	0.0802631
GALR2	2.42202	0.0803826
CTNNA1	1.05258	0.0804099
LINC01138	-2.55169	0.080441
SLC35B2	1.06195	0.0804797
AKAP2	-2.18657	0.0804797
SLC1A5	1.06183	0.0804797
SQLE	1.14162	0.080511
FSIP1	1.79666	0.080511
P3H4	1.55577	0.0808905
FBXO2	1.1659	0.0811515
FLNC	1.32425	0.0813419
STT3A	1.05645	0.0813419
RP11-81H14.2	-3.13189	0.0813419
RETN	-4.16494	0.0813419
CDK6	1.08196	0.0814977
HSD17B8	1.07229	0.0816559
CTNNB1	1.04771	0.0817306
TSPAN5	-2.36312	0.0817306
FCN1	-2.13751	0.0817306
SLC37A4	1.14261	0.0817306
B9D1	1.39723	0.0817306
PTTG1	1.11067	0.0818588
CKAP4	1.08012	0.0818817
ALDH1B1	1.43814	0.0822207
LRP3	1.61466	0.082549
NOLC1	1.06711	0.0827808
RAMP1	1.10446	0.0831608
RP11-396C23.2	1.78459	0.0833147
SLC35F3	2.06699	0.0833147
REL	-1.75014	0.0833147
DCBLD1	1.38884	0.0833147
BDNF	1.36817	0.0833147
FJX1	1.53498	0.0833384
PDF	1.17538	0.0834226
PSMG1	1.09044	0.0836462
SH3BGRL3	-1.70031	0.0838511
DNAJB5	1.38843	0.0838511
IL18R1	-2.87932	0.0838545
RRS1	1.16715	0.0842086
MAP7	1.17218	0.0842833
PKN1	-2.0709	0.0842833
SPRR2A	-6.62692	0.0849367
ITSN1	1.30886	0.0849367
RAB39B	-3.21991	0.085174
TFPI	1.53789	0.0853487
GPI	1.02324	0.08539
TLR4	-2.885	0.0855056
CFAP69	2.19963	0.0856206
RP11-10A14.4	2.19963	0.0856206
TRGV10	-3.43264	0.0859724
GSTA4	1.47793	0.086038
RGS13	-3.64503	0.0860484
TMEM176B	-2.09561	0.0860484
TMX2	1.06921	0.0860484
FGFR1OP2	-1.82216	0.0860484
LINC01116	2.64709	0.0860572
IRAK2	-2.64167	0.0860572
LHX6	2.64709	0.0860572
TM9SF1	1.06803	0.0860572
CRLF3	-1.91109	0.0860572
AXIN2	3.03613	0.0860572
LDLRAD4	-1.98271	0.0860572
MAPK4	1.40844	0.0860572
SDC4	1.10213	0.0860572
PLTP	1.16673	0.0860572
C19orf57	2.64709	0.0860572
MTUS1	1.26354	0.0860928
NDST1	1.25852	0.0861615
CYP27A1	-2.70512	0.0862198
BYSL	1.12767	0.0862198
CPVL	-1.89655	0.0865126
P2RX5	-3.08331	0.0865845
B3GNT4	2.04762	0.0866488
RP11-386I14.4	-2.7421	0.0867416
TLE3	-1.97563	0.0870429
SLC7A4	3.03613	0.0871997
ARHGAP31	-2.31555	0.0873692
PDCD5	1.02518	0.0874194
BNIP3	1.09753	0.0877486
CD302	-2.03712	0.087921
ZPR1	1.0565	0.0882324
PGAP2	1.10265	0.0885306
NAIP	-1.96111	0.0885932
VTN	1.49884	0.0885932
PARD6G	1.69843	0.0885932
ATP9A	1.61885	0.0885932
NFKBID	-2.74315	0.0888148
TBX15	3.64709	0.0888611
TMEM47	3.64709	0.0888611
SSH3	1.08742	0.0889197
ITPR2	-2.04069	0.0890878
ARHGAP8	1.36667	0.0890878
CBLC	1.1402	0.0891573
DUSP4	1.04136	0.089575
PLEKHA1	1.10247	0.0897011
RAET1L	2.17578	0.0897231
TCF7	-2.08454	0.0897998
ZNF239	1.92065	0.0898178
AC006273.5	1.92065	0.0898178
HOXA7	1.43409	0.0899749
KDM4C	-2.02047	0.0899749
ACTR3B	1.28298	0.0900397
2001-03-01	1.50796	0.090075
SGCE	2.35928	0.090382
SORD	1.14117	0.0905895
ZBTB32	-2.59392	0.0905895
COX6B2	2.02852	0.0905895
KCNE1	-3.17425	0.0905895
BAIAP2	1.07282	0.0906243
CSF2RB	-2.77	0.0906243
CYB561D2	-3.1078	0.0906665
KIFC1	-2.79736	0.090931
UQCC3	1.03483	0.090931
RNASE1	-2.81702	0.090931
TYMS	1.09794	0.090931
ECI1	1.14716	0.0910771
MOCS3	1.43136	0.0913965
PTK6	1.08963	0.0914411
C5orf30	1.48472	0.0915829
KRT6B	1.48417	0.0916574
MRPS12	1.0274	0.0923737
ME1	1.55705	0.092931
CYB5R1	1.02514	0.0930239
SPR	1.27483	0.0931542
NOP16	1.05733	0.0935317
ACAD8	1.11617	0.0937642
IGFBP2	1.12059	0.0940038
BLM	-3.17425	0.0940038
RP3-395M20.12	-2.40721	0.094019
VDAC1	1.0034	0.0941865
UTY	-1.91743	0.0944694
GAS2L1	1.1532	0.0944694
GPR18	-2.64503	0.0947163
NR2F2	1.81106	0.0947163
FBXL6	1.21537	0.0949106
RGPD2	-2.6879	0.0949502
TGM1	1.74395	0.0949502
SLC16A3	1.00716	0.0950757
CTC-523E23.11	-3.00722	0.0950757
BORCS6	-2.04758	0.0953256
TNFRSF9	-3.50081	0.0960271
RP11-689B22.2	-3.01242	0.0960271
RIPK4	1.25804	0.0965505
LRRC8A	1.21395	0.0969896
FAF2	1.07394	0.0972428
CKLF	-1.75176	0.098123
SLC25A10	1.33675	0.098577
ADH5	1.01054	0.0985836
NEK8	-2.60773	0.0987436
NCKAP1	1.27967	0.0989432
GM2A	1.01415	0.0996009
ODF3B	-1.71315	0.0996009
CHPF	1.02604	0.100272
FAM92A1	1.29231	0.100272
CTD-2105E13.6	2.12924	0.100306
FN3K	1.09969	0.100384
PTGR1	1.0956	0.10064
PAX6	2.5622	0.100787
ANKRD2	2.5622	0.100787
PPP1R14A	1.09706	0.100787
NREP	1.3111	0.100824
ANKRD36C	-2.11426	0.101024
TTC39C-AS1	-3.09315	0.101122
EPHX1	1.04932	0.101165
LYST	-1.95238	0.101165
IFNG-AS1	-3.2244	0.101165
NT5C3B	1.07709	0.102406
AGTRAP	1.00502	0.102426
NGFRAP1	1.04395	0.102814
USP43	1.51556	0.102915
MBP	-1.73699	0.10361
S100A16	1.09945	0.103645
C16orf89	2.28209	0.103645
TRIM47	1.18836	0.103645
CES2	1.05295	0.104079
SORL1	-1.94975	0.104155
IFI30	-1.85625	0.104174
CTD-2619J13.3	3.52156	0.104504
RP11-326I11.3	-2.36922	0.104582
RP5-1171I10.5	-2.02864	0.104582
PON2	1.0115	0.104674
IGLC3	-6.51736	0.104674
IRF5	-1.885	0.104763
IL1RN	-3.03271	0.104789
PRKDC	1.01827	0.104789
CD59	1.08047	0.104789
ACTA2	1.36808	0.104789
BDKRB2	1.41781	0.104789
FOXC2	2.05982	0.104789
MGST2	1.00921	0.105056
TSPAN4	1.03375	0.105056
MPP3	1.39602	0.105056
TERF2IP	-1.69523	0.105139
ZNF433	1.5458	0.105224
CARD10	2.10652	0.105224
SLC6A14	1.11602	0.105572
TSKU	1.13319	0.105802
ARHGAP29	1.46909	0.105817
RP11-338I21.1	1.76074	0.105817
RGS19	-1.68732	0.105817
VEGFC	1.85859	0.105867
ALDH4A1	1.39102	0.10593
GSTM5	4.69148	0.10593
RP11-647K16.1	4.69148	0.10593
HTR2B	4.69148	0.10593
CLDN18	4.69148	0.10593
ATP13A4-AS1	4.69148	0.10593
PCDH7	1.33393	0.10593
FAM26E	4.69148	0.10593
TCF21	4.69148	0.10593
GPR20	4.69148	0.10593
GADD45G	-2.95418	0.10593
PLPPR1	4.69148	0.10593
FIBCD1	4.69148	0.10593
PTGIS	4.69148	0.10593
IFITM3	1.04835	0.106047
RASGRP1	-2.618	0.106054
WDR66	1.79909	0.106276
CKMT1B	1.8619	0.10633
SLC27A4	1.24145	0.106456
PTPRN2	-2.58348	0.106719
MANBAL	1.06326	0.106781
C16orf54	-2.32811	0.107346
ZNF217	-2.07481	0.107552
MRPS24	0.984936	0.107913
BMP7	1.36955	0.107917
ZC3H14	1.09766	0.10797
FCRL4	-3.60429	0.108069
EEF1E1	1.0017	0.108348
MPDZ	2.27002	0.108356
PGF	1.60667	0.109082
FAM201A	2.48203	0.109329
PRKCQ	-2.33643	0.109621
HDAC9	-2.04153	0.109689
GNPNAT1	1.14641	0.109701
FCGR1B	-3.17425	0.109744
LINC01215	-2.95418	0.109875
DDR1	0.999404	0.111778
PKIG	-1.77226	0.111778
SYT12	1.18795	0.111792
CAMK2D	-1.98227	0.111814
SLC25A4	1.03374	0.111814
GGT6	1.23407	0.111841
BHLHE41	-2.34469	0.112004
DDX58	-2.03175	0.112493
RAB8B	-1.91887	0.112649
GJB2	1.09529	0.112863
LRRC42	1.09022	0.113039
RAPGEF1	-2.08331	0.113039
SFTPC	3.48593	0.113414
MBNL1	-1.66143	0.113472
MPZL2	0.998778	0.113472
CH507-42P11.8	1.05519	0.113472
MROH6	1.21777	0.113509
TRIM22	-1.67963	0.113562
RP11-24F11.2	-3.34057	0.113823
NOL3	1.10995	0.113823
ARTN	1.82853	0.114125
CLTB	1.04133	0.114585
GJB4	2.24145	0.115411
RP11-290F5.1	-3.2244	0.115411
PAG1	-1.93678	0.115411
OTUD7A	2.24145	0.115411
COPRS	1.18411	0.115411
TRIM17	1.47716	0.115632
REEP1	2.84348	0.115632
PCDHB14	2.06212	0.115915
ITGA3	1.12032	0.115915
NAPSA	2.28972	0.116008
FSTL4	1.64709	0.116178
TRIM38	-1.74523	0.11647
HAS3	1.41443	0.1173
GADD45B	-1.63644	0.1173
ITSN2	-1.68445	0.117942
LBH	-1.67732	0.117942
EPC1	-1.66988	0.117942
ADORA2A	-2.9703	0.117942
CD3EAP	1.26335	0.118176
PODXL2	1.03822	0.118686
PRDM5	1.81374	0.118686
ROS1	1.81374	0.118686
TULP3	1.37759	0.118686
C3orf52	1.65806	0.118942
GJB7	1.40608	0.118942
FASN	1.06431	0.118942
USP30-AS1	-2.54453	0.119332
COL4A1	1.71059	0.119332
RAB27A	-1.9236	0.119332
ACVR2A	1.54755	0.119529
ADAMTS13	3.40608	0.119529
AAK1	-1.96065	0.119745
GPR155	-2.52284	0.119745
SCD5	1.39734	0.120619
HK3	-3.17425	0.120988
RP11-184E9.1	1.34195	0.121144
NDUFAF4	0.989589	0.121217
EML4	-1.68387	0.121363
SLC1A4	-2.34744	0.121363
RP11-634H22.1	-3.0483	0.121363
PTGDR	-3.17888	0.121488
STEAP3	1.10502	0.12228
LRFN4	1.19739	0.12228
HOXA10	1.15573	0.122833
SWAP70	-1.67361	0.122901
RP11-554I8.2	1.47849	0.122901
OLR1	1.10652	0.122901
RP11-138A9.2	-3.05335	0.123005
NDUFAF2	1.01834	0.123213
LIME1	-1.79667	0.123241
RAI14	1.07634	0.12378
GPR137B	-1.82876	0.123828
PTPRO	-2.87648	0.123828
CARD8-AS1	-2.51919	0.12413
METTL7A	-1.88103	0.124236
AC005037.3	-3.06341	0.124483
HSPA9	0.960014	0.124483
PORCN	1.13909	0.124716
PRSS21	-2.88217	0.124755
IFI35	-1.75293	0.124755
TRPM4	1.18595	0.124921
TRMT5	1.22531	0.125254
DHRS1	1.0126	0.125424
CHMP4C	1.11717	0.125538
KDM1A	1.19147	0.12556
RPP40	1.34571	0.125951
NEGR1	1.53017	0.125957
ACOX2	1.71748	0.125957
APH1B	-2.08331	0.126319
ENO1	1.00499	0.126346
SGCB	1.39788	0.126346
GLB1L2	1.67547	0.126346
NCOA7	-1.81235	0.126352
CTD-2523D13.2	2.78459	0.126352
APCDD1L	2.78459	0.126352
PKHD1L1	-2.89348	0.126657
TM4SF1	1.23488	0.126791
ALS2CL	1.10178	0.127021
APOL6	-1.86617	0.12709
TRBV28	-4.35086	0.127343
RNU12	-2.21991	0.128852
NHSL1	1.88413	0.128855
SMOC2	2.5458	0.128863
HOMER1	1.19117	0.128934
HSD17B6	2.18595	0.128934
PPP1R2	-1.62363	0.128966
SEC14L1	-1.84154	0.128966
UACA	1.12815	0.129031
FIBIN	3.96901	0.129175
SCARA3	1.67229	0.129207
CNN3	1.1249	0.129789
NPM1	0.993383	0.129805
IL22RA2	-3.87932	0.13011
ECI2	1.00924	0.130386
GPR35	-3.03303	0.131202
CCRL2	-3.77612	0.131509
ESRP1	1.06065	0.131675
SNED1	-2.91585	0.131863
AC098973.2	1.18275	0.132286
SETDB2	-2.05335	0.132587
NXPE3	-2.17193	0.132966
TMEM2	-1.70135	0.133186
PTPN4	-1.87203	0.133196
RP11-49I11.1	1.13144	0.133198
RNF39	-2.94514	0.133205
VOPP1	-1.62819	0.133341
OPLAH	1.21296	0.133741
LMNA	0.962282	0.133984
GCA	-1.70802	0.134567
FANCE	1.26103	0.13461
SEZ6L2	1.26103	0.13461
RP11-333E1.1	-2.50819	0.13461
MRPS15	0.95297	0.134882
MRPL15	0.964882	0.135096
IGFBP5	2.15232	0.135168
INPP1	1.04678	0.135571
AGRN	1.0547	0.135683
LRP5	1.14875	0.135733
HIST1H4C	-1.63658	0.135777
RP11-455F5.5	-2.9324	0.136022
SLITRK6	2.15899	0.136361
CYP26B1	3.29916	0.136379
CTC-573N18.1	3.29916	0.136379
RPL3L	3.29916	0.136379
SOX18	3.29916	0.136379
VNN2	-2.2598	0.13651
LTC4S	-2.30287	0.136656
XPO5	1.08944	0.136743
PYCR1	1.05727	0.13679
BRIX1	0.976997	0.137005
ZNF462	1.75602	0.137005
NSUN6	-2.24221	0.137005
LYPD3	1.02911	0.137005
LINC00707	1.5975	0.137128
XXbac-BPG299F13.17	-3.03814	0.137254
IL20RA	1.18931	0.137459
SLC2A9	1.10652	0.137852
RP11-702B10.2	2.72801	0.137852
NOP56	0.959111	0.137852
NLRP3	-2.50574	0.137901
TMEM161A	1.02213	0.137901
EXT2	1.07089	0.137947
RHOC	0.94889	0.137975
TWSG1	1.16607	0.138275
GCSAM	-2.42876	0.138875
VPS13C	-1.71939	0.139012
MAFB	-1.88328	0.139012
MYO19	1.06271	0.139459
RP11-108K3.1	1.97724	0.139475
SIX2	4.36955	0.139687
C7orf55-LUC7L2	4.36955	0.139687
PENK	4.36955	0.139687
DACT1	4.36955	0.139687
DIO2	4.36955	0.139687
PTGER1	4.36955	0.139687
CHL1	1.45117	0.140124
RARS	0.978763	0.140124
PPP1R14B	0.967968	0.140124
RBFA	1.00498	0.140124
CBX7	-2.48967	0.140124
SAV1	1.16056	0.14025
DHRS9	-2.51309	0.140462
TEAD2	1.32516	0.140462
FAT1	0.997507	0.140493
KBTBD8	-2.80637	0.141357
ACAT1	0.966037	0.142225
AIG1	0.964513	0.142406
MET	1.14499	0.142406
SH2B2	-2.00827	0.142655
ARPC1A	0.94431	0.142664
AP1S1	0.963438	0.142664
GAB3	-2.44423	0.142675
SFMBT2	-2.91029	0.143011
FURIN	1.01705	0.143484
C1orf210	1.34098	0.143967
SYT11	-2.44807	0.143967
TNK1	1.22478	0.144149
SNX10	-1.68232	0.144284
EPDR1	1.8335	0.144561
WWTR1	1.24302	0.145023
MIR100HG	1.42704	0.146077
VSNL1	1.33569	0.146078
RP11-22N19.2	-3.26417	0.146078
TET2	-1.97386	0.146537
HSPA1B	-1.35919	0.146537
NIPSNAP3B	-2.83012	0.146537
PUS7	1.13033	0.146559
OTUD6B	1.14686	0.14657
[truncated: 21,149 more rows]
