# Supplementary material for: Smad3 Promotes Cancer‐Associated Fibroblasts Generation via Macrophage–Myofibroblast Transition
Source: Adv Sci (Weinh). 2021 Nov 17;9(1):2101235. doi: 10.1002/advs.202101235 (PMC8728853; doi:10.1002/advs.202101235)
Supplement: Supplementary file 4 — Supplemental File 3 [file ADVS-9-2101235-s004.xlsx]

## Sheet: 7-100 gene list
# GREAT version 4.0.4	Species assembly: mm10	Association rule: Basal+extension: 5000 bp upstream, 1000 bp downstream, 1000000 bp max extension, curated regulatory domains included
1700010I14Rik	Peak (+42750)
1700024P04Rik	Peak (-51540)
1700025B11Rik	Peak (-31954)
1700123L14Rik	Peak (-435580)
1810013L24Rik	Peak (+69454)
2610002M06Rik	Peak (+79107)
4930550C14Rik	Peak (+46329)
4930555G01Rik	Peak (-77988)
4930596D02Rik	Peak (+378290), Peak (+412421)
4932411N23Rik	Peak (+670466)
A930002H24Rik	Peak (+119646)
Abca4	Peak (-85602)
Actbl2	Peak (-645501)
Adgrl3	Peak (-98770)
Adra1b	Peak (-390915)
Akp3	Peak (+10486)
Akt3	Peak (+54510)
Anxa1	Peak (+101576)
Ap3b1	Peak (+195677)
Apoh	Peak (+7872)
Apol10b	Peak (+2279)
Arhgap29	Peak (+5612)
Arid1b	Peak (-368707)
Asxl2	Peak (+94051)
Atm	Peak (+85125)
BC061212	Peak (+105275)
Bckdhb	Peak (+67936)
Bmp3	Peak (-97062)
Btbd35f27	Peak (+255019)
Calcr	Peak (+170532)
Catsperb	Peak (+43032)
Cdon	Peak (-18934)
Cep112	Peak (-22101)
Cep162	Peak (-242882)
Cfap43	Peak (+10724)
Clock	Peak (+27442)
Clrn1	Peak (+26664)
Cntnap5b	Peak (-803017)
Cobl	Peak (-391940)
Col1a1	Peak (+18291)
Cryba4	Peak (+140998)
Ctnnd2	Peak (+895190)
D130052B06Rik	Peak (+6827)
D3Ertd751e	Peak (+131474)
Dap	Peak (-156531)
Defb33	Peak (-247634)
Dtnb	Peak (-51439)
Dtnbp1	Peak (-10169)
Ecel1	Peak (+21027)
Efcab2	Peak (-3273)
Eno1b	Peak (-273437)
Erdr1	Peak (-62637)
Ergic2	Peak (+43937)
Fam19a4	Peak (+458590)
Far2	Peak (+121178)
Fbxl17	Peak (-244128)
Gabra3	Peak (-97230)
Gabrq	Peak (-72020)
Galntl6	Peak (-765317)
Glis3	Peak (+116938)
Gm10283	Peak (+825241)
Gm10320	Peak (-3773)
Gm10479	Peak (-257538)
Gm10800	Peak (+2212)
Gm10801	Peak (+2852)
Gm11111	Peak (+204694)
Gm15319	Peak (-281825)
Gm16429	Peak (-36218)
Gm20911	Peak (+346496)
Gm21861	Peak (+556501)
Gm21996	Peak (-976569)
Gm28961	Peak (+552399)
Gm3278	Peak (+80225)
Gm4846	Peak (+27272)
Gm906	Peak (+330637)
Gm9817	Peak (-66376)
Gm9955	Peak (+32047)
Gpc5	Peak (-884098)
Gpr151	Peak (+21137)
Grid1	Peak (+579732), Peak (+613863)
Gsdmc	Peak (+184213)
Hddc2	Peak (-219437)
Hdgfl1	Peak (+248210)
Helq	Peak (+52043)
Hey2	Peak (-251145)
Hils1	Peak (-13078)
Hnmt	Peak (+93095)
Hpse	Peak (-26839)
Iars	Peak (+237571)
Il12b	Peak (-107938)
Il1rapl1	Peak (+276416)
Il31ra	Peak (+67175)
Il6st	Peak (+49417)
Ipp	Peak (+13635)
Irx3	Peak (-216452)
Irx5	Peak (-339382)
Kcnip1	Peak (+237456)
Kcnj1	Peak (-38664), Peak (-37731)
Kcnj5	Peak (-11904), Peak (-10971)
Kif6	Peak (+326182)
Klf3	Peak (-239457)
Lama2	Peak (-429903)
Lrriq3	Peak (+608565)
Lyrm4	Peak (-551253)
Mdc1	Peak (+3002)
Mfsd4b1	Peak (-82327)
Mn1	Peak (+694078)
Mocos	Peak (+23610)
Mrps22	Peak (-165930)
Mycs	Peak (+262111)
Negr1	Peak (-859795)
Nox3	Peak (-930106)
Nrm	Peak (-16801)
Nrn1	Peak (+65698)
Obox2	Peak (-164053)
Obox7	Peak (+565172)
Ofcc1	Peak (+126303), Peak (+774815)
Pabpc5	Peak (-246509)
Pabpc6	Peak (+638621)
Pcdh18	Peak (-296749)
Pdlim1	Peak (-237141)
Pkp2	Peak (-35174)
Plk2	Peak (+214466)
Pogk	Peak (-60488)
Prl4a1	Peak (+115158)
Prl5a1	Peak (-11114)
Prr23a1	Peak (-74913)
Ptprk	Peak (-28074)
Rftn1	Peak (+249320)
Rfx3	Peak (-580191)
Robo1	Peak (-973302)
Rpusd4	Peak (+134759)
Sdccag8	Peak (+389033)
Sema6a	Peak (-403068)
Sfr1	Peak (+94902)
Siah2	Peak (-166148)
Slc16a10	Peak (+34659)
Slc35b3	Peak (-552321)
Slc7a11	Peak (+389546)
Slco6d1	Peak (+548624)
Slitrk5	Peak (-518051), Peak (+662445)
Slitrk6	Peak (-401915)
Snurf	Peak (+235669), Peak (+255818), Peak (+276128)
Sorbs1	Peak (+4979)
Spidr	Peak (-31293)
Spopl	Peak (-384195)
Srsf4	Peak (+22911)
Tbc1d1	Peak (+404480)
Tbca	Peak (-234273)
Tbx18	Peak (+232842)
Tbx22	Peak (+69263)
Tc2n	Peak (+270818)
Tcerg1	Peak (+47005)
Tmem165	Peak (+93470)
Tmem200b	Peak (-25243)
Tmem69	Peak (+34752)
Tpm3-rs7	Peak (-977048), Peak (+893920)
Ube3a	Peak (+500119), Peak (+520429), Peak (+540578)
Vps50	Peak (+95744)
Zfp366	Peak (-148718)
